# Supplementary material for: High miR203a-3p and miR-375 expression in the airways of smokers with and without COPD
Source: Sci Rep. 2022 Apr 4;12:5610. doi: 10.1038/s41598-022-09093-0 (PMC8980043; doi:10.1038/s41598-022-09093-0)
Supplement: Supplementary file 1 — Supplementary Information 1. [file 41598_2022_9093_MOESM1_ESM.csv]

Table S1. Correlations of miR-203q-3p and miR-375 to genes in both the COPD and respiratory healthy dataset. Meta-analysis is performed between the datasets.
			GLUCOLD (COPD dataset)			NORM (Healthy dataset)			Meta Analysis
HGNC Symbol	miRNA	ENSEMBL id	R (GLUCOLD)	T (GLUCOLD)	P-Value (GLUCOLD)	R (NORM)	T (NORM)	P-Value (NORM)	P-Value (Meta Analysis)	FDR (BH, Meta Analysis)
A1BG	hsa-miR-203a-3p	ENSG00000121410	-0.149	-1.114	2.70E-01	-0.088	-0.744	4.60E-01	2.30E-01	7.77E-01
NAT2	hsa-miR-203a-3p	ENSG00000156006	-0.107	-0.795	4.30E-01	0.155	1.321	1.91E-01	4.73E-01	1.00E+00
ADA	hsa-miR-203a-3p	ENSG00000196839	-0.214	-1.626	1.10E-01	-0.181	-1.552	1.25E-01	3.26E-02	2.77E-01
CDH2	hsa-miR-203a-3p	ENSG00000170558	-0.061	-0.454	6.51E-01	-0.090	-0.759	4.51E-01	3.79E-01	9.74E-01
AKT3	hsa-miR-203a-3p	ENSG00000117020	-0.586	-5.363	1.68E-06	-0.235	-2.036	4.55E-02	3.01E-05	2.58E-03
LOC100009676	hsa-miR-203a-3p	NA	-0.002	-0.013	9.89E-01	NA	NA	NA	NA	NA
MED6	hsa-miR-203a-3p	ENSG00000133997	0.160	1.204	2.34E-01	0.238	2.066	4.25E-02	1.87E-02	2.06E-01
NR2E3	hsa-miR-203a-3p	ENSG00000031544	0.000	0.003	9.98E-01	0.032	0.267	7.91E-01	8.18E-01	1.00E+00
NAALAD2	hsa-miR-203a-3p	ENSG00000077616	-0.381	-3.058	3.44E-03	-0.127	-1.081	2.83E-01	1.55E-02	1.89E-01
SNORD116-1	hsa-miR-203a-3p	ENSG00000207063	-0.487	-4.138	1.21E-04	-0.048	-0.404	6.87E-01	2.05E-02	2.18E-01
SNORD116-2	hsa-miR-203a-3p	ENSG00000207001	-0.377	-3.022	3.81E-03	0.122	1.036	3.04E-01	5.48E-01	1.00E+00
SNORD116-4	hsa-miR-203a-3p	NA	-0.498	-4.254	8.22E-05	NA	NA	NA	NA	NA
SNORD116-6	hsa-miR-203a-3p	ENSG00000207442	-0.576	-5.222	2.80E-06	0.153	1.306	1.96E-01	1.97E-01	7.17E-01
SNORD116-8	hsa-miR-203a-3p	ENSG00000207093	-0.432	-3.557	7.80E-04	-0.157	-1.339	1.85E-01	4.22E-03	8.53E-02
SNORD116-10	hsa-miR-203a-3p	ENSG00000200661	-0.240	-1.836	7.18E-02	0.084	0.712	4.79E-01	7.53E-01	1.00E+00
SNORD116-11	hsa-miR-203a-3p	ENSG00000206609	-0.347	-2.743	8.21E-03	-0.090	-0.764	4.48E-01	4.47E-02	3.34E-01
SNORD116-12	hsa-miR-203a-3p	ENSG00000207197	-0.379	-3.039	3.62E-03	0.040	0.335	7.39E-01	2.28E-01	7.73E-01
SNORD116-13	hsa-miR-203a-3p	ENSG00000207137	-0.112	-0.833	4.09E-01	-0.181	-1.548	1.26E-01	8.24E-02	4.59E-01
SNORD116-14	hsa-miR-203a-3p	ENSG00000206621	-0.580	-5.284	2.23E-06	0.024	0.200	8.42E-01	2.41E-02	2.31E-01
SNORD116-15	hsa-miR-203a-3p	ENSG00000207174	-0.549	-4.866	9.97E-06	0.127	1.081	2.84E-01	1.79E-01	6.83E-01
SNORD116-16	hsa-miR-203a-3p	ENSG00000207263	-0.113	-0.847	4.01E-01	-0.019	-0.159	8.74E-01	5.71E-01	1.00E+00
SNORD116-18	hsa-miR-203a-3p	ENSG00000206688	-0.264	-2.028	4.74E-02	-0.084	-0.709	4.81E-01	1.05E-01	5.24E-01
SNORD116-20	hsa-miR-203a-3p	NA	-0.667	-6.633	1.51E-08	NA	NA	NA	NA	NA
SNORD116-21	hsa-miR-203a-3p	ENSG00000261069	0.009	0.064	9.49E-01	0.129	1.094	2.77E-01	3.34E-01	9.19E-01
SNORD116-22	hsa-miR-203a-3p	NA	-0.209	-1.586	1.18E-01	NA	NA	NA	NA	NA
SNORD116-23	hsa-miR-203a-3p	ENSG00000207375	-0.644	-6.238	6.63E-08	0.111	0.945	3.48E-01	4.96E-02	3.54E-01
SNORD116-24	hsa-miR-203a-3p	ENSG00000207279	-0.510	-4.401	5.00E-05	0.160	1.364	1.77E-01	3.57E-01	9.48E-01
SNORD116-25	hsa-miR-203a-3p	ENSG00000252326	-0.429	-3.519	8.78E-04	0.080	0.680	4.99E-01	2.61E-01	8.26E-01
SNORD115-2	hsa-miR-203a-3p	ENSG00000199712	-0.169	-1.268	2.10E-01	-0.090	-0.761	4.49E-01	1.96E-01	7.16E-01
SNORD116-26	hsa-miR-203a-3p	ENSG00000251815	-0.417	-3.402	1.25E-03	-0.023	-0.196	8.45E-01	6.84E-02	4.25E-01
SNORD116-27	hsa-miR-203a-3p	ENSG00000251896	-0.418	-3.417	1.20E-03	0.027	0.231	8.18E-01	1.43E-01	6.08E-01
SNORD115-3	hsa-miR-203a-3p	ENSG00000199970	-0.198	-1.496	1.40E-01	-0.064	-0.540	5.91E-01	2.23E-01	7.65E-01
SNORD115-4	hsa-miR-203a-3p	ENSG00000200680	0.133	0.992	3.25E-01	-0.070	-0.595	5.53E-01	9.96E-01	1.00E+00
SNORD115-7	hsa-miR-203a-3p	NA	-0.433	-3.566	7.59E-04	NA	NA	NA	NA	NA
SNORD115-8	hsa-miR-203a-3p	ENSG00000200726	-0.267	-2.052	4.49E-02	-0.138	-1.170	2.46E-01	4.29E-02	3.26E-01
SNORD115-10	hsa-miR-203a-3p	ENSG00000201943	-0.007	-0.051	9.59E-01	-0.184	-1.577	1.19E-01	1.73E-01	6.70E-01
SNORD115-14	hsa-miR-203a-3p	ENSG00000199960	-0.042	-0.315	7.54E-01	-0.099	-0.838	4.05E-01	3.81E-01	9.77E-01
SNORD115-15	hsa-miR-203a-3p	ENSG00000201679	-0.231	-1.762	8.36E-02	-0.099	-0.838	4.05E-01	1.09E-01	5.35E-01
SNORD115-21	hsa-miR-203a-3p	ENSG00000199833	-0.031	-0.229	8.20E-01	-0.115	-0.972	3.34E-01	3.44E-01	9.32E-01
SNORD115-25	hsa-miR-203a-3p	ENSG00000199489	-0.224	-1.702	9.43E-02	-0.163	-1.390	1.69E-01	4.15E-02	3.20E-01
SNORD115-31	hsa-miR-203a-3p	ENSG00000202188	-0.183	-1.380	1.73E-01	-0.003	-0.028	9.78E-01	4.70E-01	1.00E+00
SNORD115-32	hsa-miR-203a-3p	ENSG00000200949	-0.241	-1.845	7.04E-02	-0.070	-0.588	5.59E-01	1.53E-01	6.29E-01
SNORD115-33	hsa-miR-203a-3p	ENSG00000200593	-0.209	-1.584	1.19E-01	-0.099	-0.838	4.05E-01	1.30E-01	5.77E-01
SNORD115-34	hsa-miR-203a-3p	ENSG00000199311	-0.086	-0.640	5.25E-01	-0.099	-0.838	4.05E-01	2.98E-01	8.71E-01
SNORD115-35	hsa-miR-203a-3p	ENSG00000201992	-0.315	-2.460	1.71E-02	-0.223	-1.926	5.81E-02	4.37E-03	8.74E-02
SNORD115-37	hsa-miR-203a-3p	ENSG00000200638	-0.233	-1.779	8.07E-02	-0.080	-0.676	5.01E-01	1.41E-01	6.02E-01
SNORD115-38	hsa-miR-203a-3p	ENSG00000201907	-0.289	-2.239	2.92E-02	0.020	0.171	8.64E-01	3.31E-01	9.15E-01
SNORD115-40	hsa-miR-203a-3p	ENSG00000272460	-0.164	-1.236	2.22E-01	-0.040	-0.337	7.37E-01	3.60E-01	9.52E-01
SNORD115-41	hsa-miR-203a-3p	ENSG00000200478	-0.026	-0.194	8.47E-01	-0.055	-0.462	6.46E-01	6.22E-01	1.00E+00
SNORD116-28	hsa-miR-203a-3p	NA	-0.260	-2.000	5.04E-02	NA	NA	NA	NA	NA
SNORD116-29	hsa-miR-203a-3p	ENSG00000207245	-0.314	-2.450	1.75E-02	0.159	1.355	1.80E-01	9.47E-01	1.00E+00
SNORD115-48	hsa-miR-203a-3p	ENSG00000201634	-0.255	-1.952	5.61E-02	-0.029	-0.244	8.08E-01	2.35E-01	7.85E-01
SNORD115-24	hsa-miR-203a-3p	ENSG00000200398	0.077	0.571	5.71E-01	-0.099	-0.838	4.05E-01	6.72E-01	1.00E+00
SNORD115-27	hsa-miR-203a-3p	ENSG00000201300	-0.244	-1.863	6.79E-02	0.023	0.194	8.47E-01	4.41E-01	1.00E+00
SNORD115-28	hsa-miR-203a-3p	ENSG00000200801	-0.129	-0.967	3.38E-01	0.092	0.775	4.41E-01	8.65E-01	1.00E+00
NAALADL1	hsa-miR-203a-3p	ENSG00000168060	-0.107	-0.797	4.29E-01	-0.319	-2.832	6.01E-03	5.71E-03	1.04E-01
CDKN2B-AS1	hsa-miR-203a-3p	ENSG00000240498	0.261	2.006	4.98E-02	0.240	2.080	4.11E-02	5.79E-03	1.05E-01
SIGLEC14	hsa-miR-203a-3p	ENSG00000254415	0.193	1.462	1.50E-01	-0.181	-1.554	1.25E-01	5.63E-01	1.00E+00
SKCG-1	hsa-miR-203a-3p	NA	-0.138	-1.033	3.06E-01	NA	NA	NA	NA	NA
LOC100049716	hsa-miR-203a-3p	NA	-0.041	-0.302	7.64E-01	NA	NA	NA	NA	NA
ACOT8	hsa-miR-203a-3p	ENSG00000101473	0.293	2.275	2.68E-02	0.095	0.804	4.24E-01	6.85E-02	4.25E-01
ABI1	hsa-miR-203a-3p	ENSG00000136754	0.337	2.656	1.03E-02	0.348	3.125	2.57E-03	9.49E-05	6.00E-03
GNPDA1	hsa-miR-203a-3p	ENSG00000113552	0.070	0.517	6.07E-01	-0.031	-0.265	7.91E-01	9.71E-01	1.00E+00
KCNE3	hsa-miR-203a-3p	ENSG00000175538	0.304	2.363	2.17E-02	0.577	5.953	9.12E-08	8.17E-09	6.25E-06
ZBTB33	hsa-miR-203a-3p	ENSG00000177485	-0.003	-0.019	9.85E-01	0.055	0.465	6.43E-01	6.98E-01	1.00E+00
CDH3	hsa-miR-203a-3p	ENSG00000062038	0.126	0.942	3.51E-01	-0.056	-0.470	6.40E-01	9.39E-01	1.00E+00
TANK	hsa-miR-203a-3p	ENSG00000136560	0.052	0.389	6.98E-01	0.168	1.439	1.55E-01	1.55E-01	6.34E-01
ZSCAN30	hsa-miR-203a-3p	ENSG00000186814	-0.002	-0.016	9.88E-01	0.189	1.624	1.09E-01	1.71E-01	6.67E-01
SRA1	hsa-miR-203a-3p	ENSG00000213523	0.248	1.895	6.33E-02	0.207	1.780	7.94E-02	1.40E-02	1.81E-01
SNORA36C	hsa-miR-203a-3p	ENSG00000207016	-0.091	-0.677	5.02E-01	-0.028	-0.234	8.15E-01	5.86E-01	1.00E+00
SNORA38B	hsa-miR-203a-3p	ENSG00000200394	-0.391	-3.151	2.63E-03	-0.094	-0.799	4.27E-01	2.61E-02	2.43E-01
SNORA70B	hsa-miR-203a-3p	ENSG00000206937	0.144	1.083	2.84E-01	-0.177	-1.513	1.35E-01	4.63E-01	1.00E+00
SNORA70C	hsa-miR-203a-3p	ENSG00000207268	-0.030	-0.224	8.24E-01	-0.012	-0.102	9.19E-01	8.41E-01	1.00E+00
FAM86JP	hsa-miR-203a-3p	ENSG00000171084	-0.122	-0.911	3.66E-01	0.302	2.669	9.41E-03	7.74E-02	4.44E-01
MIR365A	hsa-miR-203a-3p	ENSG00000199130	-0.186	-1.400	1.67E-01	0.148	1.260	2.12E-01	7.16E-01	1.00E+00
KIAA1024L	hsa-miR-203a-3p	ENSG00000186367	-0.205	-1.554	1.26E-01	-0.019	-0.161	8.72E-01	3.56E-01	9.46E-01
LOC100127888	hsa-miR-203a-3p	NA	-0.069	-0.513	6.10E-01	NA	NA	NA	NA	NA
C10orf131	hsa-miR-203a-3p	ENSG00000173088	-0.471	-3.960	2.17E-04	-0.129	-1.093	2.78E-01	4.69E-03	9.14E-02
HECW1-IT1	hsa-miR-203a-3p	ENSG00000181211	-0.166	-1.252	2.16E-01	-0.054	-0.456	6.50E-01	3.06E-01	8.81E-01
HGC6.3	hsa-miR-203a-3p	NA	0.053	0.392	6.97E-01	NA	NA	NA	NA	NA
LOC100128252	hsa-miR-203a-3p	NA	-0.254	-1.946	5.68E-02	NA	NA	NA	NA	NA
LOC100128288	hsa-miR-203a-3p	NA	0.165	1.242	2.19E-01	NA	NA	NA	NA	NA
DLG5-AS1	hsa-miR-203a-3p	ENSG00000233871	0.012	0.088	9.30E-01	0.251	2.187	3.20E-02	5.93E-02	3.92E-01
LOC100128310	hsa-miR-203a-3p	NA	-0.152	-1.142	2.59E-01	NA	NA	NA	NA	NA
BET3L	hsa-miR-203a-3p	NA	-0.050	-0.368	7.14E-01	NA	NA	NA	NA	NA
LOC100128356	hsa-miR-203a-3p	NA	0.116	0.865	3.91E-01	NA	NA	NA	NA	NA
LOC100128364	hsa-miR-203a-3p	NA	-0.235	-1.797	7.78E-02	NA	NA	NA	NA	NA
LOC100128374	hsa-miR-203a-3p	NA	-0.177	-1.332	1.88E-01	NA	NA	NA	NA	NA
LOC100128398	hsa-miR-203a-3p	NA	-0.133	-0.998	3.22E-01	NA	NA	NA	NA	NA
C20orf78	hsa-miR-203a-3p	ENSG00000149443	-0.030	-0.221	8.26E-01	-0.149	-1.269	2.08E-01	2.33E-01	7.82E-01
C19orf71	hsa-miR-203a-3p	ENSG00000183397	-0.169	-1.270	2.10E-01	-0.048	-0.401	6.89E-01	3.24E-01	9.06E-01
LOC100128644	hsa-miR-203a-3p	NA	-0.007	-0.049	9.61E-01	NA	NA	NA	NA	NA
LOC100128653	hsa-miR-203a-3p	NA	0.002	0.012	9.91E-01	NA	NA	NA	NA	NA
LOC100128751	hsa-miR-203a-3p	NA	-0.026	-0.196	8.45E-01	NA	NA	NA	NA	NA
LINC00476	hsa-miR-203a-3p	ENSG00000175611	-0.144	-1.078	2.86E-01	0.140	1.195	2.36E-01	6.39E-01	1.00E+00
LOC100128816	hsa-miR-203a-3p	NA	-0.161	-1.207	2.33E-01	NA	NA	NA	NA	NA
LOC100128818	hsa-miR-203a-3p	NA	-0.001	-0.008	9.94E-01	NA	NA	NA	NA	NA
LOC100128840	hsa-miR-203a-3p	NA	-0.033	-0.247	8.06E-01	NA	NA	NA	NA	NA
ZBTB42	hsa-miR-203a-3p	ENSG00000179627	0.080	0.597	5.53E-01	0.060	0.505	6.15E-01	4.62E-01	1.00E+00
MAPT-AS1	hsa-miR-203a-3p	ENSG00000264589	0.016	0.117	9.07E-01	0.104	0.878	3.83E-01	4.19E-01	1.00E+00
LOC100128979	hsa-miR-203a-3p	NA	-0.050	-0.372	7.11E-01	NA	NA	NA	NA	NA
LOC100128988	hsa-miR-203a-3p	NA	0.003	0.025	9.80E-01	NA	NA	NA	NA	NA
C20orf181	hsa-miR-203a-3p	NA	0.082	0.607	5.46E-01	NA	NA	NA	NA	NA
LOC100129033	hsa-miR-203a-3p	NA	0.096	0.715	4.77E-01	NA	NA	NA	NA	NA
KTN1-AS1	hsa-miR-203a-3p	ENSG00000186615	-0.018	-0.137	8.92E-01	-0.116	-0.981	3.30E-01	3.65E-01	9.57E-01
KHDC1L	hsa-miR-203a-3p	ENSG00000256980	0.065	0.481	6.33E-01	-0.094	-0.798	4.27E-01	6.63E-01	1.00E+00
MATN1-AS1	hsa-miR-203a-3p	ENSG00000186056	-0.177	-1.332	1.88E-01	0.056	0.473	6.38E-01	7.87E-01	1.00E+00
C1orf68	hsa-miR-203a-3p	ENSG00000198854	-0.057	-0.422	6.74E-01	-0.099	-0.838	4.05E-01	3.52E-01	9.42E-01
LOC100129345	hsa-miR-203a-3p	NA	0.018	0.134	8.94E-01	NA	NA	NA	NA	NA
FAM106CP	hsa-miR-203a-3p	ENSG00000266486	-0.015	-0.109	9.14E-01	-0.029	-0.248	8.05E-01	7.89E-01	1.00E+00
LOC100129427	hsa-miR-203a-3p	NA	-0.175	-1.321	1.92E-01	NA	NA	NA	NA	NA
LOC100129434	hsa-miR-203a-3p	NA	-0.430	-3.535	8.35E-04	NA	NA	NA	NA	NA
LOC100129476	hsa-miR-203a-3p	NA	-0.066	-0.492	6.24E-01	NA	NA	NA	NA	NA
ZNF37BP	hsa-miR-203a-3p	ENSG00000234420	-0.217	-1.646	1.06E-01	0.000	-0.001	9.99E-01	4.06E-01	1.00E+00
LOC100129484	hsa-miR-203a-3p	NA	-0.083	-0.617	5.40E-01	NA	NA	NA	NA	NA
LOC100129534	hsa-miR-203a-3p	NA	0.097	0.725	4.72E-01	NA	NA	NA	NA	NA
LOC100129540	hsa-miR-203a-3p	NA	0.053	0.395	6.95E-01	NA	NA	NA	NA	NA
ZNF730	hsa-miR-203a-3p	ENSG00000183850	-0.055	-0.411	6.83E-01	0.063	0.533	5.96E-01	8.06E-01	1.00E+00
FAM47E	hsa-miR-203a-3p	ENSG00000189157	-0.066	-0.494	6.23E-01	0.173	1.477	1.44E-01	3.16E-01	8.95E-01
TCF24	hsa-miR-203a-3p	ENSG00000261787	-0.362	-2.879	5.68E-03	-0.017	-0.139	8.90E-01	1.24E-01	5.63E-01
LOC100129726	hsa-miR-203a-3p	NA	-0.095	-0.704	4.84E-01	NA	NA	NA	NA	NA
MRVI1-AS1	hsa-miR-203a-3p	ENSG00000177112	-0.054	-0.401	6.90E-01	0.049	0.415	6.80E-01	8.81E-01	1.00E+00
LOC100129831	hsa-miR-203a-3p	NA	-0.158	-1.190	2.39E-01	NA	NA	NA	NA	NA
ZNF737	hsa-miR-203a-3p	ENSG00000237440	-0.035	-0.260	7.96E-01	0.072	0.611	5.43E-01	6.97E-01	1.00E+00
LOC100129858	hsa-miR-203a-3p	NA	-0.043	-0.322	7.49E-01	NA	NA	NA	NA	NA
LOC100129924	hsa-miR-203a-3p	NA	-0.057	-0.420	6.76E-01	NA	NA	NA	NA	NA
LOC100129940	hsa-miR-203a-3p	NA	0.097	0.723	4.73E-01	NA	NA	NA	NA	NA
HDAC6	hsa-miR-203a-3p	ENSG00000094631	0.193	1.460	1.50E-01	0.128	1.091	2.79E-01	9.53E-02	4.98E-01
LOC100130071	hsa-miR-203a-3p	NA	0.078	0.577	5.67E-01	NA	NA	NA	NA	NA
HBCBP	hsa-miR-203a-3p	NA	-0.188	-1.419	1.62E-01	NA	NA	NA	NA	NA
LOC100130093	hsa-miR-203a-3p	NA	-0.074	-0.548	5.86E-01	NA	NA	NA	NA	NA
LOC100130100	hsa-miR-203a-3p	NA	-0.457	-3.814	3.48E-04	NA	NA	NA	NA	NA
LOC100130156	hsa-miR-203a-3p	NA	0.036	0.270	7.88E-01	NA	NA	NA	NA	NA
PP2672	hsa-miR-203a-3p	NA	0.052	0.384	7.02E-01	NA	NA	NA	NA	NA
LOC100130264	hsa-miR-203a-3p	NA	-0.167	-1.258	2.14E-01	NA	NA	NA	NA	NA
CCDC166	hsa-miR-203a-3p	ENSG00000255181	-0.021	-0.157	8.76E-01	-0.111	-0.941	3.50E-01	3.78E-01	9.72E-01
LOC100130275	hsa-miR-203a-3p	NA	0.057	0.423	6.74E-01	NA	NA	NA	NA	NA
LOC100130285	hsa-miR-203a-3p	NA	-0.039	-0.289	7.73E-01	NA	NA	NA	NA	NA
LOC100130331	hsa-miR-203a-3p	NA	-0.209	-1.583	1.19E-01	NA	NA	NA	NA	NA
LOC100130348	hsa-miR-203a-3p	NA	0.114	0.849	4.00E-01	NA	NA	NA	NA	NA
LOC100130370	hsa-miR-203a-3p	NA	0.153	1.148	2.56E-01	NA	NA	NA	NA	NA
LOC100130428	hsa-miR-203a-3p	NA	0.005	0.040	9.68E-01	NA	NA	NA	NA	NA
PP14571	hsa-miR-203a-3p	NA	0.070	0.520	6.05E-01	NA	NA	NA	NA	NA
LOC100130507	hsa-miR-203a-3p	NA	0.028	0.209	8.35E-01	NA	NA	NA	NA	NA
TMEM221	hsa-miR-203a-3p	ENSG00000188051	-0.086	-0.640	5.25E-01	0.059	0.501	6.18E-01	9.19E-01	1.00E+00
LOC100130557	hsa-miR-203a-3p	NA	-0.098	-0.729	4.69E-01	NA	NA	NA	NA	NA
LOC100130581	hsa-miR-203a-3p	NA	-0.118	-0.882	3.82E-01	NA	NA	NA	NA	NA
CXorf64	hsa-miR-203a-3p	ENSG00000183631	0.061	0.454	6.51E-01	0.089	0.754	4.53E-01	3.81E-01	9.77E-01
LOC100130691	hsa-miR-203a-3p	NA	0.202	1.533	1.31E-01	NA	NA	NA	NA	NA
CECR5-AS1	hsa-miR-203a-3p	ENSG00000185837	-0.007	-0.052	9.59E-01	0.032	0.267	7.90E-01	8.40E-01	1.00E+00
LRRC70	hsa-miR-203a-3p	ENSG00000186105	-0.363	-2.887	5.54E-03	-0.075	-0.636	5.27E-01	4.93E-02	3.53E-01
LRRC69	hsa-miR-203a-3p	ENSG00000214954	0.062	0.464	6.44E-01	0.138	1.176	2.44E-01	2.16E-01	7.52E-01
LOC100130744	hsa-miR-203a-3p	NA	0.088	0.655	5.15E-01	NA	NA	NA	NA	NA
EFCAB10	hsa-miR-203a-3p	ENSG00000185055	-0.067	-0.500	6.19E-01	0.010	0.087	9.31E-01	8.57E-01	1.00E+00
LOC100130815	hsa-miR-203a-3p	NA	-0.162	-1.220	2.28E-01	NA	NA	NA	NA	NA
LOC100130872	hsa-miR-203a-3p	NA	-0.131	-0.980	3.31E-01	NA	NA	NA	NA	NA
PSORS1C3	hsa-miR-203a-3p	ENSG00000204528	-0.101	-0.754	4.54E-01	0.144	1.230	2.23E-01	5.07E-01	1.00E+00
ZNF663	hsa-miR-203a-3p	NA	-0.005	-0.034	9.73E-01	NA	NA	NA	NA	NA
C6orf99	hsa-miR-203a-3p	ENSG00000203711	0.108	0.806	4.24E-01	-0.028	-0.236	8.14E-01	8.35E-01	1.00E+00
C7orf72	hsa-miR-203a-3p	ENSG00000164500	-0.107	-0.795	4.30E-01	-0.140	-1.195	2.36E-01	1.55E-01	6.34E-01
LOC100131131	hsa-miR-203a-3p	NA	-0.402	-3.258	1.93E-03	NA	NA	NA	NA	NA
BSPH1	hsa-miR-203a-3p	ENSG00000188334	-0.005	-0.037	9.71E-01	-0.099	-0.838	4.05E-01	4.63E-01	1.00E+00
LOC100131138	hsa-miR-203a-3p	NA	-0.006	-0.046	9.64E-01	NA	NA	NA	NA	NA
TSTD1	hsa-miR-203a-3p	ENSG00000215845	0.159	1.193	2.38E-01	0.063	0.533	5.96E-01	2.89E-01	8.59E-01
RPL21P28	hsa-miR-203a-3p	ENSG00000220749	-0.034	-0.251	8.03E-01	-0.094	-0.794	4.30E-01	4.20E-01	1.00E+00
TMEM194B	hsa-miR-203a-3p	ENSG00000189362	-0.052	-0.383	7.03E-01	0.172	1.473	1.45E-01	2.91E-01	8.61E-01
ZNF503-AS2	hsa-miR-203a-3p	ENSG00000237149	0.201	1.520	1.34E-01	0.071	0.596	5.53E-01	2.01E-01	7.26E-01
NSAP11	hsa-miR-203a-3p	NA	-0.078	-0.580	5.65E-01	NA	NA	NA	NA	NA
LOC100131373	hsa-miR-203a-3p	NA	-0.026	-0.194	8.47E-01	NA	NA	NA	NA	NA
CD300LD	hsa-miR-203a-3p	ENSG00000204345	-0.160	-1.202	2.34E-01	-0.008	-0.066	9.48E-01	5.05E-01	1.00E+00
DBIL5P	hsa-miR-203a-3p	ENSG00000231784	-0.059	-0.436	6.65E-01	0.084	0.714	4.77E-01	6.98E-01	1.00E+00
LOC100131496	hsa-miR-203a-3p	NA	0.201	1.519	1.34E-01	NA	NA	NA	NA	NA
LOC100131510	hsa-miR-203a-3p	NA	-0.151	-1.132	2.62E-01	NA	NA	NA	NA	NA
LOC100131541	hsa-miR-203a-3p	NA	-0.152	-1.141	2.59E-01	NA	NA	NA	NA	NA
LOC100131726	hsa-miR-203a-3p	NA	-0.026	-0.191	8.49E-01	NA	NA	NA	NA	NA
ARMCX4	hsa-miR-203a-3p	ENSG00000196440	-0.178	-1.341	1.85E-01	0.063	0.536	5.94E-01	8.25E-01	1.00E+00
UBE2DNL	hsa-miR-203a-3p	ENSG00000229547	-0.061	-0.452	6.53E-01	-0.099	-0.838	4.05E-01	3.44E-01	9.32E-01
LOC100131826	hsa-miR-203a-3p	NA	-0.059	-0.438	6.63E-01	NA	NA	NA	NA	NA
ZNF717	hsa-miR-203a-3p	ENSG00000227124	0.064	0.478	6.34E-01	0.393	3.599	5.88E-04	1.40E-03	4.05E-02
LOC100131943	hsa-miR-203a-3p	NA	0.260	1.993	5.12E-02	NA	NA	NA	NA	NA
LOC100132116	hsa-miR-203a-3p	NA	-0.371	-2.961	4.52E-03	NA	NA	NA	NA	NA
TEKT4P2	hsa-miR-203a-3p	ENSG00000188681	0.123	0.915	3.64E-01	-0.047	-0.397	6.92E-01	9.00E-01	1.00E+00
CLUHP3	hsa-miR-203a-3p	ENSG00000131797	0.098	0.734	4.66E-01	0.050	0.423	6.73E-01	4.62E-01	1.00E+00
LOC100132354	hsa-miR-203a-3p	NA	0.004	0.033	9.74E-01	NA	NA	NA	NA	NA
LOC100132356	hsa-miR-203a-3p	NA	0.058	0.432	6.68E-01	NA	NA	NA	NA	NA
KRTAP4-9	hsa-miR-203a-3p	ENSG00000212722	0.097	0.723	4.73E-01	-0.093	-0.784	4.36E-01	7.64E-01	1.00E+00
NBPF10	hsa-miR-203a-3p	ENSG00000163386	-0.050	-0.370	7.13E-01	0.313	2.779	6.98E-03	3.34E-02	2.81E-01
CLDN24	hsa-miR-203a-3p	ENSG00000185758	-0.171	-1.286	2.04E-01	0.100	0.847	4.00E-01	9.43E-01	1.00E+00
KRTAP4-7	hsa-miR-203a-3p	ENSG00000240871	-0.040	-0.297	7.68E-01	-0.129	-1.092	2.78E-01	2.79E-01	8.54E-01
LOC100132731	hsa-miR-203a-3p	NA	0.121	0.907	3.68E-01	NA	NA	NA	NA	NA
DPH3P1	hsa-miR-203a-3p	ENSG00000233838	0.045	0.333	7.40E-01	0.139	1.179	2.42E-01	2.40E-01	7.94E-01
FAM159B	hsa-miR-203a-3p	ENSG00000145642	-0.103	-0.764	4.48E-01	0.062	0.522	6.03E-01	9.54E-01	1.00E+00
FAM27C	hsa-miR-203a-3p	ENSG00000154537	-0.014	-0.107	9.15E-01	-0.011	-0.096	9.23E-01	8.91E-01	1.00E+00
GOLGA8DP	hsa-miR-203a-3p	ENSG00000185182	0.084	0.627	5.33E-01	0.008	0.066	9.48E-01	7.07E-01	1.00E+00
LOC100133091	hsa-miR-203a-3p	NA	0.014	0.101	9.20E-01	NA	NA	NA	NA	NA
LOC100133106	hsa-miR-203a-3p	NA	0.027	0.204	8.39E-01	NA	NA	NA	NA	NA
LOC100133207	hsa-miR-203a-3p	NA	0.034	0.252	8.02E-01	NA	NA	NA	NA	NA
LOC100133299	hsa-miR-203a-3p	NA	0.017	0.125	9.01E-01	NA	NA	NA	NA	NA
LOC100133315	hsa-miR-203a-3p	NA	0.193	1.459	1.50E-01	NA	NA	NA	NA	NA
LOC100133746	hsa-miR-203a-3p	NA	0.070	0.522	6.04E-01	NA	NA	NA	NA	NA
MAP3K14-AS1	hsa-miR-203a-3p	ENSG00000267278	0.112	0.833	4.08E-01	0.074	0.628	5.32E-01	3.37E-01	9.22E-01
JMJD7	hsa-miR-203a-3p	ENSG00000243789	0.234	1.787	7.94E-02	0.053	0.449	6.54E-01	1.99E-01	7.22E-01
HDAC5	hsa-miR-203a-3p	ENSG00000108840	0.054	0.398	6.92E-01	-0.085	-0.722	4.73E-01	6.79E-01	1.00E+00
C17orf99	hsa-miR-203a-3p	ENSG00000187997	0.134	1.004	3.20E-01	-0.115	-0.979	3.31E-01	7.45E-01	1.00E+00
LINC00029	hsa-miR-203a-3p	ENSG00000125514	-0.120	-0.893	3.76E-01	-0.043	-0.359	7.20E-01	4.46E-01	1.00E+00
PDCD6IP	hsa-miR-203a-3p	ENSG00000170248	0.144	1.082	2.84E-01	0.248	2.154	3.46E-02	1.81E-02	2.02E-01
KRTAP20-4	hsa-miR-203a-3p	ENSG00000206105	-0.054	-0.401	6.90E-01	-0.099	-0.838	4.05E-01	3.58E-01	9.48E-01
RNU4ATAC	hsa-miR-203a-3p	ENSG00000264229	-0.269	-2.073	4.29E-02	0.101	0.858	3.94E-01	7.60E-01	1.00E+00
SCARNA9L	hsa-miR-203a-3p	NA	-0.123	-0.922	3.61E-01	NA	NA	NA	NA	NA
PDCD6	hsa-miR-203a-3p	ENSG00000249915	0.416	3.389	1.30E-03	0.421	3.907	2.11E-04	1.36E-06	2.65E-04
DBIL5P2	hsa-miR-203a-3p	ENSG00000242412	0.208	1.577	1.21E-01	0.302	2.673	9.33E-03	2.46E-03	5.94E-02
BCL2L10	hsa-miR-203a-3p	ENSG00000137875	0.043	0.319	7.51E-01	0.169	1.449	1.52E-01	1.64E-01	6.52E-01
C17orf96	hsa-miR-203a-3p	ENSG00000179294	-0.123	-0.918	3.63E-01	-0.154	-1.318	1.92E-01	1.12E-01	5.44E-01
BCL2L11	hsa-miR-203a-3p	ENSG00000153094	0.076	0.565	5.74E-01	0.171	1.462	1.48E-01	1.26E-01	5.67E-01
TOMM6	hsa-miR-203a-3p	NA	0.270	2.078	4.24E-02	NA	NA	NA	NA	NA
TRNASUP1	hsa-miR-203a-3p	NA	0.164	1.233	2.23E-01	NA	NA	NA	NA	NA
SH2B3	hsa-miR-203a-3p	ENSG00000111252	-0.262	-2.009	4.94E-02	-0.202	-1.741	8.60E-02	1.31E-02	1.74E-01
RAMP2-AS1	hsa-miR-203a-3p	ENSG00000197291	-0.397	-3.204	2.26E-03	-0.316	-2.803	6.53E-03	9.56E-05	6.03E-03
TPT1-AS1	hsa-miR-203a-3p	ENSG00000170919	-0.115	-0.857	3.95E-01	0.019	0.158	8.75E-01	7.63E-01	1.00E+00
C5orf52	hsa-miR-203a-3p	ENSG00000187658	-0.105	-0.782	4.38E-01	-0.104	-0.878	3.83E-01	2.51E-01	8.12E-01
PP12613	hsa-miR-203a-3p	NA	0.103	0.770	4.45E-01	NA	NA	NA	NA	NA
CDH4	hsa-miR-203a-3p	ENSG00000179242	-0.080	-0.595	5.55E-01	0.382	3.482	8.57E-04	1.05E-02	1.53E-01
GNE	hsa-miR-203a-3p	ENSG00000159921	0.276	2.130	3.76E-02	0.432	4.041	1.33E-04	1.39E-05	1.47E-03
HCN4	hsa-miR-203a-3p	ENSG00000138622	0.000	0.003	9.97E-01	-0.095	-0.800	4.26E-01	4.96E-01	1.00E+00
INSL5	hsa-miR-203a-3p	ENSG00000172410	-0.072	-0.534	5.95E-01	0.079	0.668	5.06E-01	7.66E-01	1.00E+00
FRAT1	hsa-miR-203a-3p	ENSG00000165879	-0.016	-0.119	9.06E-01	0.117	0.991	3.25E-01	4.33E-01	1.00E+00
TROAP	hsa-miR-203a-3p	ENSG00000135451	0.178	1.339	1.86E-01	0.456	4.323	4.93E-05	3.15E-05	2.66E-03
MED16	hsa-miR-203a-3p	ENSG00000175221	0.181	1.364	1.78E-01	0.072	0.610	5.44E-01	2.25E-01	7.69E-01
PIGK	hsa-miR-203a-3p	ENSG00000142892	-0.216	-1.639	1.07E-01	-0.048	-0.402	6.89E-01	2.42E-01	7.97E-01
CMC4	hsa-miR-203a-3p	NA	-0.174	-1.309	1.96E-01	NA	NA	NA	NA	NA
ANAPC1P1	hsa-miR-203a-3p	ENSG00000233673	0.083	0.614	5.42E-01	0.015	0.130	8.97E-01	6.71E-01	1.00E+00
LOC100287160	hsa-miR-203a-3p	NA	-0.232	-1.771	8.22E-02	NA	NA	NA	NA	NA
LOC100287166	hsa-miR-203a-3p	NA	-0.038	-0.285	7.77E-01	NA	NA	NA	NA	NA
ZNF729	hsa-miR-203a-3p	ENSG00000196350	-0.107	-0.798	4.28E-01	-0.038	-0.321	7.49E-01	4.96E-01	1.00E+00
LOC100287290	hsa-miR-203a-3p	NA	-0.276	-2.130	3.77E-02	NA	NA	NA	NA	NA
GS52	hsa-miR-203a-3p	NA	0.103	0.766	4.47E-01	NA	NA	NA	NA	NA
LINC00173	hsa-miR-203a-3p	ENSG00000196668	0.001	0.004	9.97E-01	0.147	1.253	2.14E-01	2.86E-01	8.59E-01
LOC100287792	hsa-miR-203a-3p	NA	0.082	0.609	5.45E-01	NA	NA	NA	NA	NA
LOC100287852	hsa-miR-203a-3p	NA	-0.380	-3.051	3.51E-03	NA	NA	NA	NA	NA
LOC100287879	hsa-miR-203a-3p	NA	-0.176	-1.325	1.91E-01	NA	NA	NA	NA	NA
LOC100287896	hsa-miR-203a-3p	NA	0.138	1.035	3.05E-01	NA	NA	NA	NA	NA
LGALS8-AS1	hsa-miR-203a-3p	ENSG00000223776	0.070	0.520	6.05E-01	0.010	0.085	9.33E-01	7.36E-01	1.00E+00
TIMM23	hsa-miR-203a-3p	ENSG00000138297	0.295	2.291	2.58E-02	0.101	0.858	3.94E-01	6.08E-02	3.98E-01
GM140	hsa-miR-203a-3p	NA	0.120	0.894	3.75E-01	NA	NA	NA	NA	NA
LOC100288144	hsa-miR-203a-3p	NA	0.118	0.878	3.84E-01	NA	NA	NA	NA	NA
LOC100288160	hsa-miR-203a-3p	NA	-0.015	-0.115	9.09E-01	NA	NA	NA	NA	NA
LOC100288208	hsa-miR-203a-3p	NA	-0.206	-1.559	1.25E-01	NA	NA	NA	NA	NA
ERVMER34-1	hsa-miR-203a-3p	ENSG00000226887	-0.143	-1.070	2.89E-01	0.120	1.022	3.10E-01	7.43E-01	1.00E+00
LOC100288594	hsa-miR-203a-3p	NA	-0.076	-0.565	5.74E-01	NA	NA	NA	NA	NA
LOC100288637	hsa-miR-203a-3p	NA	0.267	2.056	4.45E-02	NA	NA	NA	NA	NA
TMEM239	hsa-miR-203a-3p	ENSG00000198326	0.158	1.189	2.40E-01	-0.099	-0.838	4.05E-01	9.11E-01	1.00E+00
FRG2C	hsa-miR-203a-3p	ENSG00000172969	-0.251	-1.924	5.96E-02	-0.036	-0.303	7.63E-01	2.20E-01	7.60E-01
LOC100288814	hsa-miR-203a-3p	NA	0.213	1.614	1.12E-01	NA	NA	NA	NA	NA
LOC100288974	hsa-miR-203a-3p	NA	0.065	0.483	6.31E-01	NA	NA	NA	NA	NA
LOC100289090	hsa-miR-203a-3p	NA	-0.215	-1.634	1.08E-01	NA	NA	NA	NA	NA
LOC100289388	hsa-miR-203a-3p	NA	0.260	1.999	5.05E-02	NA	NA	NA	NA	NA
LOC100289580	hsa-miR-203a-3p	NA	0.010	0.072	9.43E-01	NA	NA	NA	NA	NA
ZNF605	hsa-miR-203a-3p	ENSG00000196458	0.047	0.347	7.30E-01	0.209	1.799	7.62E-02	8.93E-02	4.80E-01
ZNF783	hsa-miR-203a-3p	ENSG00000204946	-0.118	-0.879	3.83E-01	-0.036	-0.306	7.61E-01	4.79E-01	1.00E+00
LOC100291105	hsa-miR-203a-3p	NA	0.013	0.100	9.21E-01	NA	NA	NA	NA	NA
LOC100294362	hsa-miR-203a-3p	NA	-0.116	-0.869	3.89E-01	NA	NA	NA	NA	NA
CDH5	hsa-miR-203a-3p	ENSG00000179776	-0.486	-4.127	1.26E-04	-0.237	-2.058	4.33E-02	2.14E-04	1.08E-02
MIR320C1	hsa-miR-203a-3p	ENSG00000221493	-0.026	-0.193	8.48E-01	-0.088	-0.741	4.61E-01	4.65E-01	1.00E+00
MIR1247	hsa-miR-203a-3p	NA	-0.176	-1.328	1.90E-01	NA	NA	NA	NA	NA
BRE-AS1	hsa-miR-203a-3p	NA	-0.067	-0.501	6.19E-01	NA	NA	NA	NA	NA
RNU6-42	hsa-miR-203a-3p	NA	-0.446	-3.693	5.10E-04	NA	NA	NA	NA	NA
SNORA80B	hsa-miR-203a-3p	ENSG00000206633	-0.177	-1.336	1.87E-01	0.091	0.774	4.42E-01	9.87E-01	1.00E+00
SLC25A5-AS1	hsa-miR-203a-3p	ENSG00000224281	-0.111	-0.826	4.12E-01	0.084	0.712	4.79E-01	8.51E-01	1.00E+00
SAP25	hsa-miR-203a-3p	NA	-0.021	-0.154	8.78E-01	NA	NA	NA	NA	NA
SNORA70F	hsa-miR-203a-3p	ENSG00000206869	-0.113	-0.842	4.04E-01	0.052	0.438	6.63E-01	9.57E-01	1.00E+00
CHAF1A	hsa-miR-203a-3p	ENSG00000167670	0.307	2.390	2.03E-02	0.213	1.833	7.09E-02	6.13E-03	1.09E-01
SNORA70G	hsa-miR-203a-3p	ENSG00000206650	0.133	0.993	3.25E-01	0.228	1.973	5.23E-02	3.00E-02	2.64E-01
SNORA70D	hsa-miR-203a-3p	ENSG00000263666	-0.086	-0.640	5.25E-01	-0.245	-2.125	3.71E-02	3.43E-02	2.86E-01
SNORA70E	hsa-miR-203a-3p	ENSG00000207221	-0.064	-0.479	6.34E-01	0.079	0.671	5.05E-01	7.42E-01	1.00E+00
GRIK1-AS2	hsa-miR-203a-3p	NA	-0.132	-0.991	3.26E-01	NA	NA	NA	NA	NA
PARP2	hsa-miR-203a-3p	ENSG00000129484	-0.047	-0.346	7.31E-01	0.123	1.047	2.99E-01	4.74E-01	1.00E+00
PARP3	hsa-miR-203a-3p	ENSG00000041880	0.242	1.846	7.03E-02	0.067	0.562	5.76E-01	1.59E-01	6.42E-01
CDH6	hsa-miR-203a-3p	ENSG00000113361	-0.324	-2.540	1.39E-02	-0.007	-0.059	9.53E-01	1.90E-01	7.04E-01
TOM1L1	hsa-miR-203a-3p	ENSG00000141198	0.305	2.378	2.09E-02	0.478	4.584	1.90E-05	1.20E-06	2.42E-04
HMGXB4	hsa-miR-203a-3p	ENSG00000100281	0.364	2.894	5.44E-03	0.333	2.974	4.01E-03	9.79E-05	6.13E-03
IGLL5	hsa-miR-203a-3p	ENSG00000254709	-0.307	-2.396	2.00E-02	-0.408	-3.769	3.36E-04	1.94E-05	1.87E-03
TOM1	hsa-miR-203a-3p	ENSG00000100284	0.429	3.526	8.58E-04	0.054	0.459	6.47E-01	3.56E-02	2.92E-01
SH2D3C	hsa-miR-203a-3p	ENSG00000095370	-0.421	-3.445	1.10E-03	-0.363	-3.278	1.62E-03	1.19E-05	1.31E-03
SH2D3A	hsa-miR-203a-3p	ENSG00000125731	0.176	1.325	1.91E-01	-0.027	-0.228	8.21E-01	6.34E-01	1.00E+00
MAMLD1	hsa-miR-203a-3p	ENSG00000013619	-0.008	-0.063	9.50E-01	-0.105	-0.888	3.77E-01	4.30E-01	1.00E+00
CST8	hsa-miR-203a-3p	ENSG00000125815	-0.056	-0.419	6.77E-01	-0.099	-0.838	4.05E-01	3.53E-01	9.43E-01
RANBP9	hsa-miR-203a-3p	ENSG00000010017	0.167	1.254	2.15E-01	0.234	2.032	4.59E-02	1.88E-02	2.07E-01
DNAJB6	hsa-miR-203a-3p	ENSG00000105993	-0.059	-0.439	6.63E-01	0.226	1.955	5.45E-02	1.54E-01	6.30E-01
THAP9-AS1	hsa-miR-203a-3p	ENSG00000251022	0.201	1.524	1.33E-01	0.441	4.139	9.46E-05	3.76E-05	3.05E-03
CDH7	hsa-miR-203a-3p	ENSG00000081138	-0.458	-3.825	3.36E-04	-0.503	-4.903	5.76E-06	9.92E-09	7.25E-06
SLC17A4	hsa-miR-203a-3p	ENSG00000146039	-0.116	-0.865	3.91E-01	-0.137	-1.161	2.49E-01	1.53E-01	6.29E-01
ANKRD10-IT1	hsa-miR-203a-3p	ENSG00000229152	-0.031	-0.230	8.19E-01	0.217	1.872	6.53E-02	1.43E-01	6.07E-01
LOC100505501	hsa-miR-203a-3p	NA	-0.134	-1.002	3.21E-01	NA	NA	NA	NA	NA
LOC100505502	hsa-miR-203a-3p	NA	-0.195	-1.474	1.46E-01	NA	NA	NA	NA	NA
FLJ45825	hsa-miR-203a-3p	NA	-0.030	-0.223	8.24E-01	NA	NA	NA	NA	NA
LOC100505549	hsa-miR-203a-3p	NA	0.168	1.265	2.11E-01	NA	NA	NA	NA	NA
SPATA1	hsa-miR-203a-3p	ENSG00000122432	-0.231	-1.758	8.43E-02	0.110	0.934	3.54E-01	9.29E-01	1.00E+00
LOC100505870	hsa-miR-203a-3p	NA	-0.114	-0.852	3.98E-01	NA	NA	NA	NA	NA
KIF25-AS1	hsa-miR-203a-3p	ENSG00000229921	-0.167	-1.252	2.16E-01	-0.042	-0.354	7.25E-01	3.49E-01	9.37E-01
C21orf37	hsa-miR-203a-3p	ENSG00000232560	0.107	0.794	4.30E-01	-0.130	-1.104	2.73E-01	5.92E-01	1.00E+00
TMEM210	hsa-miR-203a-3p	ENSG00000185863	-0.144	-1.077	2.86E-01	-0.060	-0.506	6.15E-01	3.28E-01	9.11E-01
LOC100506127	hsa-miR-203a-3p	NA	-0.248	-1.901	6.26E-02	NA	NA	NA	NA	NA
ZMYM6NB	hsa-miR-203a-3p	ENSG00000243749	-0.027	-0.204	8.39E-01	-0.181	-1.549	1.26E-01	1.56E-01	6.36E-01
NKX2-1-AS1	hsa-miR-203a-3p	ENSG00000253563	-0.090	-0.667	5.08E-01	0.077	0.652	5.16E-01	8.28E-01	1.00E+00
LOC100506248	hsa-miR-203a-3p	NA	0.291	2.255	2.81E-02	NA	NA	NA	NA	NA
LOC100506271	hsa-miR-203a-3p	NA	0.031	0.234	8.16E-01	NA	NA	NA	NA	NA
LOC100506310	hsa-miR-203a-3p	NA	-0.071	-0.531	5.98E-01	NA	NA	NA	NA	NA
LOC100506358	hsa-miR-203a-3p	NA	0.147	1.105	2.74E-01	NA	NA	NA	NA	NA
ELOVL2-AS1	hsa-miR-203a-3p	ENSG00000230314	0.215	1.634	1.08E-01	-0.197	-1.695	9.45E-02	5.41E-01	1.00E+00
LOC100506422	hsa-miR-203a-3p	NA	-0.299	-2.321	2.40E-02	NA	NA	NA	NA	NA
LOC100506504	hsa-miR-203a-3p	NA	-0.010	-0.077	9.39E-01	NA	NA	NA	NA	NA
LOC100506557	hsa-miR-203a-3p	NA	-0.138	-1.032	3.07E-01	NA	NA	NA	NA	NA
THEGL	hsa-miR-203a-3p	ENSG00000249693	-0.146	-1.096	2.78E-01	0.047	0.400	6.91E-01	8.30E-01	1.00E+00
LOC100506571	hsa-miR-203a-3p	NA	-0.124	-0.927	3.58E-01	NA	NA	NA	NA	NA
C16orf95	hsa-miR-203a-3p	ENSG00000260456	0.131	0.980	3.31E-01	0.031	0.259	7.96E-01	4.72E-01	1.00E+00
DCDC5	hsa-miR-203a-3p	NA	-0.160	-1.206	2.33E-01	NA	NA	NA	NA	NA
OCLN	hsa-miR-203a-3p	ENSG00000197822	0.645	6.266	5.96E-08	0.420	3.894	2.20E-04	2.67E-09	2.68E-06
LOC100506667	hsa-miR-203a-3p	NA	0.032	0.240	8.11E-01	NA	NA	NA	NA	NA
LOC100506730	hsa-miR-203a-3p	NA	0.200	1.517	1.35E-01	NA	NA	NA	NA	NA
CASP12	hsa-miR-203a-3p	ENSG00000204403	-0.270	-2.083	4.19E-02	-0.119	-1.011	3.15E-01	5.68E-02	3.82E-01
CLTC-IT1	hsa-miR-203a-3p	NA	0.070	0.520	6.05E-01	NA	NA	NA	NA	NA
LOC100507033	hsa-miR-203a-3p	NA	-0.114	-0.852	3.98E-01	NA	NA	NA	NA	NA
SPG20OS	hsa-miR-203a-3p	ENSG00000120664	-0.066	-0.494	6.23E-01	0.089	0.750	4.56E-01	6.98E-01	1.00E+00
LOC100507191	hsa-miR-203a-3p	NA	0.153	1.145	2.57E-01	NA	NA	NA	NA	NA
LOC100507206	hsa-miR-203a-3p	NA	0.056	0.416	6.79E-01	NA	NA	NA	NA	NA
ZNF865	hsa-miR-203a-3p	ENSG00000261221	-0.092	-0.686	4.95E-01	-0.027	-0.228	8.20E-01	5.86E-01	1.00E+00
ERVK13-1	hsa-miR-203a-3p	ENSG00000260565	-0.021	-0.155	8.78E-01	0.010	0.082	9.35E-01	9.93E-01	1.00E+00
LOC100507388	hsa-miR-203a-3p	NA	0.118	0.878	3.84E-01	NA	NA	NA	NA	NA
HCG8	hsa-miR-203a-3p	NA	0.112	0.837	4.06E-01	NA	NA	NA	NA	NA
MICA	hsa-miR-203a-3p	ENSG00000204520	0.054	0.401	6.90E-01	-0.056	-0.474	6.37E-01	8.41E-01	1.00E+00
C11orf39	hsa-miR-203a-3p	NA	-0.240	-1.834	7.20E-02	NA	NA	NA	NA	NA
LOC100507530	hsa-miR-203a-3p	NA	-0.018	-0.135	8.93E-01	NA	NA	NA	NA	NA
LOC100507646	hsa-miR-203a-3p	NA	0.032	0.237	8.13E-01	NA	NA	NA	NA	NA
LOC100508226	hsa-miR-203a-3p	NA	0.156	1.169	2.47E-01	NA	NA	NA	NA	NA
LOC100508736	hsa-miR-203a-3p	NA	-0.206	-1.560	1.24E-01	NA	NA	NA	NA	NA
NA1	hsa-miR-203a-3p	NA	0.477	4.028	1.74E-04	NA	NA	NA	NA	NA
LOC100509780	hsa-miR-203a-3p	NA	-0.201	-1.522	1.34E-01	NA	NA	NA	NA	NA
SMC4	hsa-miR-203a-3p	ENSG00000113810	0.277	2.138	3.69E-02	0.370	3.351	1.29E-03	1.27E-04	7.36E-03
GJC1	hsa-miR-203a-3p	ENSG00000182963	-0.433	-3.567	7.57E-04	-0.355	-3.199	2.06E-03	1.23E-05	1.34E-03
SEPT5-GP1BB	hsa-miR-203a-3p	NA	-0.121	-0.904	3.70E-01	NA	NA	NA	NA	NA
FPGT-TNNI3K	hsa-miR-203a-3p	ENSG00000259030	-0.115	-0.855	3.96E-01	0.239	2.074	4.17E-02	1.89E-01	7.03E-01
GJA9-MYCBP	hsa-miR-203a-3p	NA	0.037	0.273	7.86E-01	NA	NA	NA	NA	NA
ARL2-SNX15	hsa-miR-203a-3p	NA	-0.151	-1.132	2.63E-01	NA	NA	NA	NA	NA
HSPB2-C11orf52	hsa-miR-203a-3p	NA	-0.009	-0.067	9.47E-01	NA	NA	NA	NA	NA
KLRC4-KLRK1	hsa-miR-203a-3p	ENSG00000255819	-0.125	-0.938	3.52E-01	0.081	0.685	4.96E-01	9.14E-01	1.00E+00
TEN1-CDK3	hsa-miR-203a-3p	ENSG00000261408	-0.174	-1.314	1.94E-01	-0.004	-0.035	9.72E-01	4.87E-01	1.00E+00
RNASEK-C17orf49	hsa-miR-203a-3p	NA	0.015	0.108	9.14E-01	NA	NA	NA	NA	NA
ZNF625-ZNF20	hsa-miR-203a-3p	NA	-0.048	-0.360	7.20E-01	NA	NA	NA	NA	NA
AP1M2	hsa-miR-203a-3p	ENSG00000129354	0.502	4.301	7.01E-05	0.305	2.702	8.61E-03	1.75E-05	1.74E-03
MSH5-SAPCD1	hsa-miR-203a-3p	NA	0.126	0.938	3.52E-01	NA	NA	NA	NA	NA
PPT2-EGFL8	hsa-miR-203a-3p	ENSG00000258388	0.118	0.885	3.80E-01	-0.166	-1.421	1.60E-01	4.49E-01	1.00E+00
ZHX1-C8ORF76	hsa-miR-203a-3p	ENSG00000259305	0.032	0.241	8.11E-01	-0.063	-0.528	5.99E-01	7.43E-01	1.00E+00
CYorf17	hsa-miR-203a-3p	ENSG00000183146	0.139	1.045	3.01E-01	-0.099	-0.838	4.05E-01	8.54E-01	1.00E+00
ARHGAP19-SLIT1	hsa-miR-203a-3p	ENSG00000269891	-0.104	-0.775	4.42E-01	0.001	0.008	9.94E-01	6.98E-01	1.00E+00
PRH1-PRR4	hsa-miR-203a-3p	NA	-0.018	-0.135	8.93E-01	NA	NA	NA	NA	NA
APOC4-APOC2	hsa-miR-203a-3p	NA	0.061	0.450	6.55E-01	NA	NA	NA	NA	NA
UBA2	hsa-miR-203a-3p	ENSG00000126261	0.065	0.486	6.29E-01	0.074	0.625	5.34E-01	4.34E-01	1.00E+00
SAE1	hsa-miR-203a-3p	ENSG00000142230	0.502	4.306	6.91E-05	0.224	1.934	5.72E-02	2.39E-04	1.17E-02
FARSB	hsa-miR-203a-3p	ENSG00000116120	0.140	1.045	3.00E-01	0.156	1.335	1.86E-01	9.57E-02	4.99E-01
ABCC5	hsa-miR-203a-3p	ENSG00000114770	0.550	4.886	9.28E-06	0.604	6.386	1.54E-08	1.00E-12	7.96E-09
ABCB6	hsa-miR-203a-3p	ENSG00000115657	0.501	4.289	7.31E-05	0.085	0.716	4.76E-01	8.16E-03	1.31E-01
DNM1L	hsa-miR-203a-3p	ENSG00000087470	0.084	0.628	5.33E-01	0.139	1.180	2.42E-01	1.85E-01	6.96E-01
CDH8	hsa-miR-203a-3p	ENSG00000150394	0.128	0.957	3.43E-01	0.355	3.200	2.05E-03	1.73E-03	4.69E-02
ABCC9	hsa-miR-203a-3p	ENSG00000069431	-0.579	-5.269	2.36E-06	-0.352	-3.167	2.27E-03	4.63E-07	1.20E-04
ABCF2	hsa-miR-203a-3p	ENSG00000033050	0.353	2.794	7.15E-03	0.003	0.029	9.77E-01	1.60E-01	6.45E-01
MIR2682	hsa-miR-203a-3p	NA	0.011	0.083	9.34E-01	NA	NA	NA	NA	NA
NR1H3	hsa-miR-203a-3p	ENSG00000025434	0.036	0.270	7.88E-01	0.052	0.436	6.64E-01	6.10E-01	1.00E+00
COX17	hsa-miR-203a-3p	ENSG00000138495	0.082	0.607	5.46E-01	0.161	1.371	1.75E-01	1.40E-01	6.00E-01
LOC100652732	hsa-miR-203a-3p	NA	-0.236	-1.801	7.72E-02	NA	NA	NA	NA	NA
LOC100652739	hsa-miR-203a-3p	NA	-0.014	-0.103	9.18E-01	NA	NA	NA	NA	NA
LOC100652766	hsa-miR-203a-3p	NA	-0.298	-2.319	2.41E-02	NA	NA	NA	NA	NA
LOC100652774	hsa-miR-203a-3p	NA	0.425	3.477	9.98E-04	NA	NA	NA	NA	NA
LOC100652807	hsa-miR-203a-3p	NA	-0.004	-0.031	9.75E-01	NA	NA	NA	NA	NA
LOC100652824	hsa-miR-203a-3p	NA	-0.020	-0.145	8.85E-01	NA	NA	NA	NA	NA
LOC100652927	hsa-miR-203a-3p	NA	-0.305	-2.375	2.11E-02	NA	NA	NA	NA	NA
LOC100652930	hsa-miR-203a-3p	NA	0.083	0.616	5.40E-01	NA	NA	NA	NA	NA
LOC100652953	hsa-miR-203a-3p	NA	-0.013	-0.097	9.23E-01	NA	NA	NA	NA	NA
PP12719	hsa-miR-203a-3p	NA	-0.122	-0.911	3.66E-01	NA	NA	NA	NA	NA
LOC100653515	hsa-miR-203a-3p	NA	-0.264	-2.033	4.68E-02	NA	NA	NA	NA	NA
SCAMP2	hsa-miR-203a-3p	ENSG00000140497	0.410	3.329	1.56E-03	0.427	3.982	1.63E-04	1.18E-06	2.38E-04
SCAMP3	hsa-miR-203a-3p	ENSG00000116521	0.251	1.923	5.96E-02	0.094	0.799	4.27E-01	9.94E-02	5.09E-01
IL18BP	hsa-miR-203a-3p	ENSG00000137496	-0.154	-1.159	2.51E-01	-0.095	-0.806	4.23E-01	2.02E-01	7.27E-01
RWDD2B	hsa-miR-203a-3p	ENSG00000156253	0.159	1.193	2.38E-01	0.022	0.186	8.53E-01	4.45E-01	1.00E+00
CDH9	hsa-miR-203a-3p	ENSG00000113100	-0.034	-0.254	8.00E-01	0.054	0.457	6.49E-01	7.94E-01	1.00E+00
MUC12	hsa-miR-203a-3p	ENSG00000205277	-0.024	-0.181	8.57E-01	0.326	2.904	4.91E-03	2.02E-02	2.16E-01
DPP3	hsa-miR-203a-3p	ENSG00000254986	0.519	4.508	3.47E-05	0.337	3.016	3.55E-03	3.73E-06	5.53E-04
SNUPN	hsa-miR-203a-3p	ENSG00000169371	0.148	1.113	2.70E-01	-0.089	-0.757	4.52E-01	9.35E-01	1.00E+00
HUWE1	hsa-miR-203a-3p	ENSG00000086758	0.309	2.414	1.91E-02	0.118	0.998	3.22E-01	4.01E-02	3.14E-01
PTPRU	hsa-miR-203a-3p	ENSG00000060656	0.183	1.380	1.73E-01	-0.101	-0.854	3.96E-01	9.76E-01	1.00E+00
TSPAN32	hsa-miR-203a-3p	ENSG00000064201	-0.204	-1.542	1.29E-01	-0.292	-2.575	1.21E-02	3.36E-03	7.33E-02
TSSC4	hsa-miR-203a-3p	ENSG00000184281	0.054	0.404	6.88E-01	-0.015	-0.126	9.00E-01	9.22E-01	1.00E+00
ATP9A	hsa-miR-203a-3p	ENSG00000054793	0.293	2.274	2.69E-02	0.119	1.012	3.15E-01	4.57E-02	3.38E-01
CDH10	hsa-miR-203a-3p	ENSG00000040731	-0.087	-0.651	5.18E-01	-0.065	-0.545	5.87E-01	4.25E-01	1.00E+00
PDCD7	hsa-miR-203a-3p	ENSG00000090470	0.213	1.615	1.12E-01	0.087	0.740	4.62E-01	1.48E-01	6.18E-01
GPC6	hsa-miR-203a-3p	ENSG00000183098	-0.409	-3.321	1.60E-03	-0.182	-1.555	1.24E-01	3.31E-03	7.25E-02
USH1C	hsa-miR-203a-3p	ENSG00000006611	0.064	0.476	6.36E-01	-0.148	-1.263	2.11E-01	4.06E-01	1.00E+00
PQBP1	hsa-miR-203a-3p	ENSG00000102103	0.240	1.834	7.20E-02	0.006	0.053	9.58E-01	3.33E-01	9.18E-01
EDIL3	hsa-miR-203a-3p	ENSG00000164176	-0.319	-2.499	1.55E-02	-0.073	-0.613	5.42E-01	7.75E-02	4.44E-01
HHLA1	hsa-miR-203a-3p	ENSG00000132297	-0.069	-0.515	6.08E-01	-0.037	-0.313	7.55E-01	5.96E-01	1.00E+00
LOC100862671	hsa-miR-203a-3p	NA	0.304	2.367	2.15E-02	NA	NA	NA	NA	NA
UPK1A-AS1	hsa-miR-203a-3p	ENSG00000226510	0.077	0.572	5.69E-01	-0.044	-0.371	7.12E-01	9.80E-01	1.00E+00
COL4A3BP	hsa-miR-203a-3p	ENSG00000113163	0.208	1.579	1.20E-01	0.310	2.751	7.54E-03	2.00E-03	5.15E-02
RNU6-23	hsa-miR-203a-3p	NA	-0.274	-2.113	3.92E-02	NA	NA	NA	NA	NA
RNU6-53	hsa-miR-203a-3p	NA	-0.132	-0.985	3.29E-01	NA	NA	NA	NA	NA
RNU6-57	hsa-miR-203a-3p	NA	-0.086	-0.642	5.24E-01	NA	NA	NA	NA	NA
RNU6-63	hsa-miR-203a-3p	NA	-0.171	-1.288	2.03E-01	NA	NA	NA	NA	NA
RNU6-64	hsa-miR-203a-3p	NA	-0.039	-0.291	7.72E-01	NA	NA	NA	NA	NA
RNU6-66	hsa-miR-203a-3p	NA	0.265	2.042	4.60E-02	NA	NA	NA	NA	NA
RNU6-67	hsa-miR-203a-3p	NA	-0.226	-1.723	9.06E-02	NA	NA	NA	NA	NA
RNU6-68	hsa-miR-203a-3p	NA	-0.089	-0.662	5.10E-01	NA	NA	NA	NA	NA
RNU6-69	hsa-miR-203a-3p	NA	0.294	2.280	2.65E-02	NA	NA	NA	NA	NA
RNU6-71	hsa-miR-203a-3p	NA	-0.050	-0.370	7.13E-01	NA	NA	NA	NA	NA
RNU6-72	hsa-miR-203a-3p	NA	-0.016	-0.116	9.08E-01	NA	NA	NA	NA	NA
RNU6-75	hsa-miR-203a-3p	NA	-0.063	-0.471	6.39E-01	NA	NA	NA	NA	NA
RNU6-76	hsa-miR-203a-3p	NA	-0.024	-0.176	8.61E-01	NA	NA	NA	NA	NA
RNU6-78	hsa-miR-203a-3p	NA	-0.229	-1.745	8.66E-02	NA	NA	NA	NA	NA
RNU6-79	hsa-miR-203a-3p	NA	-0.074	-0.550	5.85E-01	NA	NA	NA	NA	NA
RNU6-81	hsa-miR-203a-3p	NA	-0.036	-0.269	7.89E-01	NA	NA	NA	NA	NA
RNU6-82	hsa-miR-203a-3p	NA	-0.099	-0.740	4.62E-01	NA	NA	NA	NA	NA
RNU6-83	hsa-miR-203a-3p	NA	-0.143	-1.070	2.89E-01	NA	NA	NA	NA	NA
LZTS1-AS1	hsa-miR-203a-3p	ENSG00000253733	0.115	0.857	3.95E-01	0.072	0.608	5.45E-01	3.39E-01	9.25E-01
MTUS2-AS1	hsa-miR-203a-3p	ENSG00000179141	-0.255	-1.959	5.52E-02	-0.154	-1.317	1.92E-01	3.55E-02	2.92E-01
ZNRF3-AS1	hsa-miR-203a-3p	ENSG00000177993	-0.084	-0.624	5.35E-01	0.121	1.027	3.08E-01	5.77E-01	1.00E+00
MRPS31P5	hsa-miR-203a-3p	ENSG00000243406	0.097	0.726	4.71E-01	0.214	1.843	6.95E-02	5.38E-02	3.71E-01
KCNK7	hsa-miR-203a-3p	ENSG00000173338	-0.097	-0.721	4.74E-01	0.167	1.425	1.58E-01	3.99E-01	9.96E-01
CDH11	hsa-miR-203a-3p	ENSG00000140937	-0.505	-4.345	6.06E-05	-0.230	-1.993	5.01E-02	1.85E-04	9.71E-03
UST	hsa-miR-203a-3p	ENSG00000111962	-0.024	-0.180	8.58E-01	0.150	1.277	2.06E-01	3.20E-01	9.01E-01
ARPC5	hsa-miR-203a-3p	ENSG00000162704	0.261	2.009	4.94E-02	0.178	1.526	1.31E-01	2.13E-02	2.19E-01
ARPC4	hsa-miR-203a-3p	ENSG00000241553	0.393	3.168	2.51E-03	-0.078	-0.660	5.11E-01	3.24E-01	9.06E-01
ARPC3	hsa-miR-203a-3p	ENSG00000111229	0.314	2.450	1.75E-02	0.334	2.982	3.92E-03	2.20E-04	1.10E-02
ARPC1B	hsa-miR-203a-3p	ENSG00000130429	0.173	1.303	1.98E-01	-0.028	-0.236	8.14E-01	6.47E-01	1.00E+00
ACTR3	hsa-miR-203a-3p	ENSG00000115091	0.169	1.273	2.08E-01	0.122	1.040	3.02E-01	1.26E-01	5.66E-01
ACTR2	hsa-miR-203a-3p	ENSG00000138071	0.068	0.503	6.17E-01	0.129	1.092	2.79E-01	2.35E-01	7.86E-01
TSPAN5	hsa-miR-203a-3p	ENSG00000168785	0.595	5.485	1.07E-06	0.531	5.276	1.37E-06	2.98E-11	8.73E-08
TSPAN3	hsa-miR-203a-3p	ENSG00000140391	0.319	2.497	1.55E-02	0.153	1.308	1.95E-01	1.86E-02	2.06E-01
LOC100996317	hsa-miR-203a-3p	NA	-0.019	-0.144	8.86E-01	NA	NA	NA	NA	NA
LOC100996325	hsa-miR-203a-3p	NA	0.139	1.038	3.04E-01	NA	NA	NA	NA	NA
LOC100996350	hsa-miR-203a-3p	NA	-0.145	-1.089	2.81E-01	NA	NA	NA	NA	NA
LOC100996378	hsa-miR-203a-3p	NA	-0.051	-0.382	7.04E-01	NA	NA	NA	NA	NA
LOC100996455	hsa-miR-203a-3p	NA	0.120	0.894	3.75E-01	NA	NA	NA	NA	NA
LOC100996465	hsa-miR-203a-3p	NA	-0.198	-1.502	1.39E-01	NA	NA	NA	NA	NA
LOC100996467	hsa-miR-203a-3p	NA	-0.218	-1.660	1.03E-01	NA	NA	NA	NA	NA
LOC100996481	hsa-miR-203a-3p	NA	0.193	1.459	1.50E-01	NA	NA	NA	NA	NA
LOC100996485	hsa-miR-203a-3p	NA	0.086	0.639	5.25E-01	NA	NA	NA	NA	NA
LOC100996487	hsa-miR-203a-3p	NA	-0.011	-0.085	9.33E-01	NA	NA	NA	NA	NA
LOC100996515	hsa-miR-203a-3p	NA	-0.193	-1.462	1.49E-01	NA	NA	NA	NA	NA
LOC100996517	hsa-miR-203a-3p	NA	0.038	0.282	7.79E-01	NA	NA	NA	NA	NA
LOC100996518	hsa-miR-203a-3p	NA	0.096	0.715	4.78E-01	NA	NA	NA	NA	NA
LOC100996535	hsa-miR-203a-3p	NA	-0.322	-2.523	1.45E-02	NA	NA	NA	NA	NA
LOC100996542	hsa-miR-203a-3p	NA	0.126	0.940	3.51E-01	NA	NA	NA	NA	NA
LOC100996546	hsa-miR-203a-3p	NA	-0.086	-0.644	5.22E-01	NA	NA	NA	NA	NA
LOC100996584	hsa-miR-203a-3p	NA	0.005	0.036	9.71E-01	NA	NA	NA	NA	NA
LOC100996619	hsa-miR-203a-3p	NA	0.111	0.832	4.09E-01	NA	NA	NA	NA	NA
LOC100996634	hsa-miR-203a-3p	NA	0.141	1.057	2.95E-01	NA	NA	NA	NA	NA
LOC100996646	hsa-miR-203a-3p	NA	0.040	0.299	7.66E-01	NA	NA	NA	NA	NA
LOC100996685	hsa-miR-203a-3p	NA	-0.054	-0.403	6.89E-01	NA	NA	NA	NA	NA
LOC100996689	hsa-miR-203a-3p	NA	-0.140	-1.048	2.99E-01	NA	NA	NA	NA	NA
LOC100996702	hsa-miR-203a-3p	NA	0.037	0.277	7.83E-01	NA	NA	NA	NA	NA
LOC100996863	hsa-miR-203a-3p	NA	-0.011	-0.085	9.33E-01	NA	NA	NA	NA	NA
ADAM8	hsa-miR-203a-3p	ENSG00000151651	-0.143	-1.070	2.89E-01	-0.077	-0.653	5.16E-01	2.71E-01	8.42E-01
CDH12	hsa-miR-203a-3p	ENSG00000154162	-0.203	-1.541	1.29E-01	-0.119	-1.009	3.16E-01	1.01E-01	5.14E-01
TSPAN2	hsa-miR-203a-3p	ENSG00000134198	-0.336	-2.644	1.07E-02	-0.083	-0.700	4.86E-01	5.64E-02	3.81E-01
NUBP2	hsa-miR-203a-3p	ENSG00000095906	0.056	0.415	6.80E-01	0.004	0.038	9.70E-01	8.07E-01	1.00E+00
TSFM	hsa-miR-203a-3p	ENSG00000123297	0.231	1.764	8.33E-02	0.058	0.492	6.24E-01	1.91E-01	7.06E-01
TSPAN1	hsa-miR-203a-3p	ENSG00000117472	0.437	3.600	6.84E-04	0.379	3.446	9.58E-04	4.72E-06	6.55E-04
PPIF	hsa-miR-203a-3p	ENSG00000108179	0.416	3.394	1.28E-03	0.229	1.987	5.08E-02	8.76E-04	2.93E-02
LOC101059922	hsa-miR-203a-3p	NA	0.064	0.476	6.36E-01	NA	NA	NA	NA	NA
LOC101059928	hsa-miR-203a-3p	NA	0.001	0.010	9.92E-01	NA	NA	NA	NA	NA
LOC101059952	hsa-miR-203a-3p	NA	0.086	0.640	5.25E-01	NA	NA	NA	NA	NA
LOC101059957	hsa-miR-203a-3p	NA	-0.006	-0.044	9.65E-01	NA	NA	NA	NA	NA
LOC101059970	hsa-miR-203a-3p	NA	-0.157	-1.182	2.42E-01	NA	NA	NA	NA	NA
LOC101059981	hsa-miR-203a-3p	NA	-0.077	-0.576	5.67E-01	NA	NA	NA	NA	NA
LOC101059984	hsa-miR-203a-3p	NA	-0.232	-1.765	8.31E-02	NA	NA	NA	NA	NA
CTDSP2	hsa-miR-203a-3p	ENSG00000175215	-0.167	-1.253	2.15E-01	-0.128	-1.090	2.80E-01	1.18E-01	5.57E-01
LOC101060011	hsa-miR-203a-3p	NA	0.000	-0.001	9.99E-01	NA	NA	NA	NA	NA
LOC101060027	hsa-miR-203a-3p	NA	-0.276	-2.130	3.77E-02	NA	NA	NA	NA	NA
LOC101060029	hsa-miR-203a-3p	NA	-0.065	-0.484	6.30E-01	NA	NA	NA	NA	NA
NA	hsa-miR-203a-3p	ENSG00000005189	0.218	1.658	1.03E-01	0.408	3.767	3.38E-04	9.11E-05	5.81E-03
NA	hsa-miR-203a-3p	ENSG00000073169	0.218	1.658	1.03E-01	0.088	0.744	4.59E-01	1.41E-01	6.02E-01
NA	hsa-miR-203a-3p	ENSG00000083622	0.218	1.658	1.03E-01	0.270	2.362	2.09E-02	4.82E-03	9.31E-02
NA	hsa-miR-203a-3p	ENSG00000088899	0.218	1.658	1.03E-01	-0.244	-2.120	3.75E-02	3.42E-01	9.29E-01
NA	hsa-miR-203a-3p	ENSG00000091436	0.218	1.658	1.03E-01	-0.107	-0.904	3.69E-01	9.48E-01	1.00E+00
NA	hsa-miR-203a-3p	ENSG00000093100	0.218	1.658	1.03E-01	0.058	0.491	6.25E-01	2.09E-01	7.40E-01
NA	hsa-miR-203a-3p	ENSG00000101278	0.218	1.658	1.03E-01	0.098	0.832	4.08E-01	1.22E-01	5.58E-01
NA	hsa-miR-203a-3p	ENSG00000101898	0.218	1.658	1.03E-01	0.218	1.878	6.45E-02	1.54E-02	1.89E-01
NA	hsa-miR-203a-3p	ENSG00000103200	0.218	1.658	1.03E-01	0.069	0.584	5.61E-01	1.82E-01	6.89E-01
NA	hsa-miR-203a-3p	ENSG00000105520	0.218	1.658	1.03E-01	-0.048	-0.405	6.87E-01	6.24E-01	1.00E+00
NA	hsa-miR-203a-3p	ENSG00000108516	0.218	1.658	1.03E-01	-0.099	-0.838	4.05E-01	9.03E-01	1.00E+00
NA	hsa-miR-203a-3p	ENSG00000108958	0.218	1.658	1.03E-01	0.181	1.547	1.26E-01	3.17E-02	2.72E-01
NA	hsa-miR-203a-3p	ENSG00000111788	0.218	1.658	1.03E-01	0.246	2.139	3.59E-02	8.35E-03	1.33E-01
NA	hsa-miR-203a-3p	ENSG00000113811	0.218	1.658	1.03E-01	0.039	0.330	7.42E-01	2.63E-01	8.31E-01
NA	hsa-miR-203a-3p	ENSG00000115128	0.218	1.658	1.03E-01	0.114	0.967	3.37E-01	9.68E-02	5.02E-01
NA	hsa-miR-203a-3p	ENSG00000115934	0.218	1.658	1.03E-01	-0.034	-0.285	7.76E-01	5.54E-01	1.00E+00
NA	hsa-miR-203a-3p	ENSG00000116883	0.218	1.658	1.03E-01	-0.003	-0.027	9.79E-01	4.16E-01	1.00E+00
NA	hsa-miR-203a-3p	ENSG00000117598	0.218	1.658	1.03E-01	-0.161	-1.379	1.72E-01	7.37E-01	1.00E+00
NA	hsa-miR-203a-3p	ENSG00000117600	0.218	1.658	1.03E-01	-0.078	-0.659	5.12E-01	7.85E-01	1.00E+00
NA	hsa-miR-203a-3p	ENSG00000118976	0.218	1.658	1.03E-01	-0.044	-0.369	7.13E-01	6.02E-01	1.00E+00
NA	hsa-miR-203a-3p	ENSG00000119660	0.218	1.658	1.03E-01	-0.087	-0.740	4.62E-01	8.38E-01	1.00E+00
NA	hsa-miR-203a-3p	ENSG00000121388	0.218	1.658	1.03E-01	-0.099	-0.838	4.05E-01	9.03E-01	1.00E+00
NA	hsa-miR-203a-3p	ENSG00000124399	0.218	1.658	1.03E-01	0.126	1.072	2.87E-01	8.02E-02	4.52E-01
NA	hsa-miR-203a-3p	ENSG00000124835	0.218	1.658	1.03E-01	0.156	1.330	1.88E-01	4.92E-02	3.53E-01
NA	hsa-miR-203a-3p	ENSG00000124915	0.218	1.658	1.03E-01	0.328	2.925	4.62E-03	1.08E-03	3.39E-02
NA	hsa-miR-203a-3p	ENSG00000125385	0.218	1.658	1.03E-01	-0.159	-1.354	1.80E-01	7.53E-01	1.00E+00
NA	hsa-miR-203a-3p	ENSG00000129951	0.218	1.658	1.03E-01	-0.214	-1.843	6.96E-02	4.70E-01	1.00E+00
NA	hsa-miR-203a-3p	ENSG00000131484	0.218	1.658	1.03E-01	-0.012	-0.103	9.18E-01	4.55E-01	1.00E+00
NA	hsa-miR-203a-3p	ENSG00000132832	0.218	1.658	1.03E-01	-0.003	-0.023	9.82E-01	4.14E-01	1.00E+00
NA	hsa-miR-203a-3p	ENSG00000134602	0.218	1.658	1.03E-01	0.113	0.956	3.42E-01	9.87E-02	5.07E-01
NA	hsa-miR-203a-3p	ENSG00000136315	0.218	1.658	1.03E-01	-0.158	-1.352	1.81E-01	7.54E-01	1.00E+00
NA	hsa-miR-203a-3p	ENSG00000141854	0.218	1.658	1.03E-01	0.305	2.698	8.72E-03	2.01E-03	5.19E-02
NA	hsa-miR-203a-3p	ENSG00000141979	0.218	1.658	1.03E-01	-0.179	-1.530	1.31E-01	6.44E-01	1.00E+00
NA	hsa-miR-203a-3p	ENSG00000143429	0.218	1.658	1.03E-01	0.174	1.490	1.41E-01	3.56E-02	2.92E-01
NA	hsa-miR-203a-3p	ENSG00000143674	0.218	1.658	1.03E-01	0.330	2.943	4.39E-03	1.03E-03	3.28E-02
NA	hsa-miR-203a-3p	ENSG00000144140	0.218	1.658	1.03E-01	0.003	0.023	9.82E-01	3.92E-01	9.89E-01
NA	hsa-miR-203a-3p	ENSG00000144158	0.218	1.658	1.03E-01	0.035	0.293	7.71E-01	2.77E-01	8.51E-01
NA	hsa-miR-203a-3p	ENSG00000145063	0.218	1.658	1.03E-01	-0.027	-0.225	8.22E-01	5.20E-01	1.00E+00
NA	hsa-miR-203a-3p	ENSG00000145965	0.218	1.658	1.03E-01	0.161	1.373	1.74E-01	4.51E-02	3.36E-01
NA	hsa-miR-203a-3p	ENSG00000146677	0.218	1.658	1.03E-01	0.196	1.680	9.73E-02	2.38E-02	2.29E-01
NA	hsa-miR-203a-3p	ENSG00000146722	0.218	1.658	1.03E-01	-0.007	-0.061	9.52E-01	4.33E-01	1.00E+00
NA	hsa-miR-203a-3p	ENSG00000148123	0.218	1.658	1.03E-01	-0.083	-0.702	4.85E-01	8.13E-01	1.00E+00
NA	hsa-miR-203a-3p	ENSG00000150076	0.218	1.658	1.03E-01	0.031	0.261	7.95E-01	2.89E-01	8.59E-01
NA	hsa-miR-203a-3p	ENSG00000150732	0.218	1.658	1.03E-01	-0.099	-0.838	4.05E-01	9.03E-01	1.00E+00
NA	hsa-miR-203a-3p	ENSG00000151963	0.218	1.658	1.03E-01	0.196	1.685	9.63E-02	2.36E-02	2.28E-01
NA	hsa-miR-203a-3p	ENSG00000152117	0.218	1.658	1.03E-01	0.010	0.081	9.36E-01	3.65E-01	9.58E-01
NA	hsa-miR-203a-3p	ENSG00000155282	0.218	1.658	1.03E-01	0.072	0.611	5.43E-01	1.74E-01	6.74E-01
NA	hsa-miR-203a-3p	ENSG00000157306	0.218	1.658	1.03E-01	0.234	2.031	4.60E-02	1.08E-02	1.55E-01
NA	hsa-miR-203a-3p	ENSG00000159186	0.218	1.658	1.03E-01	-0.099	-0.838	4.05E-01	9.03E-01	1.00E+00
NA	hsa-miR-203a-3p	ENSG00000161103	0.218	1.658	1.03E-01	0.127	1.078	2.85E-01	7.93E-02	4.50E-01
NA	hsa-miR-203a-3p	ENSG00000161132	0.218	1.658	1.03E-01	-0.016	-0.132	8.95E-01	4.70E-01	1.00E+00
NA	hsa-miR-203a-3p	ENSG00000162947	0.218	1.658	1.03E-01	-0.119	-1.007	3.17E-01	9.82E-01	1.00E+00
NA	hsa-miR-203a-3p	ENSG00000163075	0.218	1.658	1.03E-01	0.029	0.246	8.07E-01	2.95E-01	8.67E-01
NA	hsa-miR-203a-3p	ENSG00000165121	0.218	1.658	1.03E-01	-0.004	-0.033	9.74E-01	4.19E-01	1.00E+00
NA	hsa-miR-203a-3p	ENSG00000166104	0.218	1.658	1.03E-01	0.505	4.930	5.22E-06	2.06E-06	3.58E-04
NA	hsa-miR-203a-3p	ENSG00000166503	0.218	1.658	1.03E-01	0.028	0.236	8.14E-01	2.99E-01	8.73E-01
NA	hsa-miR-203a-3p	ENSG00000167046	0.218	1.658	1.03E-01	0.114	0.970	3.35E-01	9.62E-02	5.00E-01
NA	hsa-miR-203a-3p	ENSG00000167355	0.218	1.658	1.03E-01	-0.045	-0.381	7.04E-01	6.10E-01	1.00E+00
NA	hsa-miR-203a-3p	ENSG00000167524	0.218	1.658	1.03E-01	0.123	1.049	2.98E-01	8.37E-02	4.63E-01
NA	hsa-miR-203a-3p	ENSG00000167674	0.218	1.658	1.03E-01	-0.072	-0.612	5.43E-01	7.54E-01	1.00E+00
NA	hsa-miR-203a-3p	ENSG00000167765	0.218	1.658	1.03E-01	-0.109	-0.927	3.57E-01	9.64E-01	1.00E+00
NA	hsa-miR-203a-3p	ENSG00000167774	0.218	1.658	1.03E-01	0.010	0.084	9.33E-01	3.64E-01	9.56E-01
NA	hsa-miR-203a-3p	ENSG00000167912	0.218	1.658	1.03E-01	-0.009	-0.078	9.38E-01	4.42E-01	1.00E+00
NA	hsa-miR-203a-3p	ENSG00000168129	0.218	1.658	1.03E-01	-0.099	-0.838	4.05E-01	9.03E-01	1.00E+00
NA	hsa-miR-203a-3p	ENSG00000168824	0.218	1.658	1.03E-01	0.246	2.138	3.59E-02	8.36E-03	1.33E-01
NA	hsa-miR-203a-3p	ENSG00000169164	0.218	1.658	1.03E-01	-0.099	-0.838	4.05E-01	9.03E-01	1.00E+00
NA	hsa-miR-203a-3p	ENSG00000169203	0.218	1.658	1.03E-01	0.117	0.994	3.23E-01	9.22E-02	4.89E-01
NA	hsa-miR-203a-3p	ENSG00000169253	0.218	1.658	1.03E-01	0.243	2.111	3.83E-02	8.93E-03	1.38E-01
NA	hsa-miR-203a-3p	ENSG00000170089	0.218	1.658	1.03E-01	0.190	1.635	1.07E-01	2.63E-02	2.43E-01
NA	hsa-miR-203a-3p	ENSG00000170091	0.218	1.658	1.03E-01	-0.005	-0.045	9.64E-01	4.25E-01	1.00E+00
NA	hsa-miR-203a-3p	ENSG00000170092	0.218	1.658	1.03E-01	0.009	0.076	9.40E-01	3.67E-01	9.60E-01
NA	hsa-miR-203a-3p	ENSG00000170161	0.218	1.658	1.03E-01	0.087	0.734	4.65E-01	1.43E-01	6.08E-01
NA	hsa-miR-203a-3p	ENSG00000170165	0.218	1.658	1.03E-01	-0.092	-0.780	4.38E-01	8.65E-01	1.00E+00
NA	hsa-miR-203a-3p	ENSG00000170217	0.218	1.658	1.03E-01	-0.153	-1.307	1.95E-01	7.83E-01	1.00E+00
NA	hsa-miR-203a-3p	ENSG00000170276	0.218	1.658	1.03E-01	-0.058	-0.490	6.25E-01	6.77E-01	1.00E+00
NA	hsa-miR-203a-3p	ENSG00000170409	0.218	1.658	1.03E-01	-0.045	-0.381	7.04E-01	6.10E-01	1.00E+00
NA	hsa-miR-203a-3p	ENSG00000170468	0.218	1.658	1.03E-01	-0.039	-0.330	7.42E-01	5.80E-01	1.00E+00
NA	hsa-miR-203a-3p	ENSG00000170846	0.218	1.658	1.03E-01	0.137	1.165	2.48E-01	6.76E-02	4.22E-01
NA	hsa-miR-203a-3p	ENSG00000171282	0.218	1.658	1.03E-01	0.253	2.206	3.06E-02	7.09E-03	1.19E-01
NA	hsa-miR-203a-3p	ENSG00000171658	0.218	1.658	1.03E-01	0.501	4.871	6.51E-06	2.51E-06	4.13E-04
NA	hsa-miR-203a-3p	ENSG00000172148	0.218	1.658	1.03E-01	-0.099	-0.838	4.05E-01	9.03E-01	1.00E+00
NA	hsa-miR-203a-3p	ENSG00000172332	0.218	1.658	1.03E-01	-0.124	-1.054	2.96E-01	9.51E-01	1.00E+00
NA	hsa-miR-203a-3p	ENSG00000172746	0.218	1.658	1.03E-01	0.139	1.181	2.41E-01	6.55E-02	4.14E-01
NA	hsa-miR-203a-3p	ENSG00000172900	0.218	1.658	1.03E-01	-0.065	-0.551	5.83E-01	7.15E-01	1.00E+00
NA	hsa-miR-203a-3p	ENSG00000172901	0.218	1.658	1.03E-01	-0.045	-0.378	7.06E-01	6.08E-01	1.00E+00
NA	hsa-miR-203a-3p	ENSG00000172974	0.218	1.658	1.03E-01	0.166	1.418	1.61E-01	4.13E-02	3.19E-01
NA	hsa-miR-203a-3p	ENSG00000173213	0.218	1.658	1.03E-01	-0.064	-0.543	5.89E-01	7.10E-01	1.00E+00
NA	hsa-miR-203a-3p	ENSG00000173357	0.218	1.658	1.03E-01	-0.099	-0.838	4.05E-01	9.03E-01	1.00E+00
NA	hsa-miR-203a-3p	ENSG00000173727	0.218	1.658	1.03E-01	-0.173	-1.479	1.44E-01	6.75E-01	1.00E+00
NA	hsa-miR-203a-3p	ENSG00000173862	0.218	1.658	1.03E-01	-0.112	-0.948	3.46E-01	9.78E-01	1.00E+00
NA	hsa-miR-203a-3p	ENSG00000173867	0.218	1.658	1.03E-01	0.060	0.502	6.17E-01	2.06E-01	7.34E-01
NA	hsa-miR-203a-3p	ENSG00000173966	0.218	1.658	1.03E-01	0.311	2.762	7.31E-03	1.70E-03	4.61E-02
NA	hsa-miR-203a-3p	ENSG00000174093	0.218	1.658	1.03E-01	0.265	2.317	2.34E-02	5.39E-03	1.00E-01
NA	hsa-miR-203a-3p	ENSG00000174171	0.218	1.658	1.03E-01	-0.248	-2.157	3.44E-02	3.27E-01	9.10E-01
NA	hsa-miR-203a-3p	ENSG00000174384	0.218	1.658	1.03E-01	0.123	1.046	2.99E-01	8.40E-02	4.64E-01
NA	hsa-miR-203a-3p	ENSG00000174495	0.218	1.658	1.03E-01	-0.099	-0.838	4.05E-01	9.03E-01	1.00E+00
NA	hsa-miR-203a-3p	ENSG00000174572	0.218	1.658	1.03E-01	-0.160	-1.366	1.76E-01	7.46E-01	1.00E+00
NA	hsa-miR-203a-3p	ENSG00000174715	0.218	1.658	1.03E-01	0.206	1.770	8.10E-02	1.96E-02	2.12E-01
NA	hsa-miR-203a-3p	ENSG00000174977	0.218	1.658	1.03E-01	-0.044	-0.373	7.10E-01	6.05E-01	1.00E+00
NA	hsa-miR-203a-3p	ENSG00000175509	0.218	1.658	1.03E-01	-0.036	-0.302	7.64E-01	5.63E-01	1.00E+00
NA	hsa-miR-203a-3p	ENSG00000175604	0.218	1.658	1.03E-01	0.038	0.319	7.51E-01	2.67E-01	8.37E-01
NA	hsa-miR-203a-3p	ENSG00000175773	0.218	1.658	1.03E-01	0.234	2.025	4.66E-02	1.09E-02	1.57E-01
NA	hsa-miR-203a-3p	ENSG00000175873	0.218	1.658	1.03E-01	-0.092	-0.775	4.41E-01	8.61E-01	1.00E+00
NA	hsa-miR-203a-3p	ENSG00000175898	0.218	1.658	1.03E-01	-0.039	-0.327	7.44E-01	5.78E-01	1.00E+00
NA	hsa-miR-203a-3p	ENSG00000175911	0.218	1.658	1.03E-01	0.120	1.016	3.13E-01	8.88E-02	4.79E-01
NA	hsa-miR-203a-3p	ENSG00000175967	0.218	1.658	1.03E-01	0.029	0.244	8.08E-01	2.96E-01	8.68E-01
NA	hsa-miR-203a-3p	ENSG00000176043	0.218	1.658	1.03E-01	0.161	1.372	1.74E-01	4.53E-02	3.36E-01
NA	hsa-miR-203a-3p	ENSG00000176134	0.218	1.658	1.03E-01	0.084	0.714	4.77E-01	1.48E-01	6.18E-01
NA	hsa-miR-203a-3p	ENSG00000176183	0.218	1.658	1.03E-01	-0.099	-0.838	4.05E-01	9.03E-01	1.00E+00
NA	hsa-miR-203a-3p	ENSG00000176232	0.218	1.658	1.03E-01	-0.099	-0.838	4.05E-01	9.03E-01	1.00E+00
NA	hsa-miR-203a-3p	ENSG00000176320	0.218	1.658	1.03E-01	-0.232	-2.011	4.82E-02	3.90E-01	9.86E-01
NA	hsa-miR-203a-3p	ENSG00000176349	0.218	1.658	1.03E-01	0.063	0.531	5.97E-01	1.97E-01	7.17E-01
NA	hsa-miR-203a-3p	ENSG00000176354	0.218	1.658	1.03E-01	0.099	0.835	4.07E-01	1.21E-01	5.57E-01
NA	hsa-miR-203a-3p	ENSG00000176515	0.218	1.658	1.03E-01	0.035	0.294	7.69E-01	2.77E-01	8.50E-01
NA	hsa-miR-203a-3p	ENSG00000176593	0.218	1.658	1.03E-01	0.166	1.416	1.61E-01	4.15E-02	3.20E-01
NA	hsa-miR-203a-3p	ENSG00000176812	0.218	1.658	1.03E-01	-0.115	-0.977	3.32E-01	9.97E-01	1.00E+00
NA	hsa-miR-203a-3p	ENSG00000176824	0.218	1.658	1.03E-01	-0.239	-2.070	4.21E-02	3.63E-01	9.55E-01
NA	hsa-miR-203a-3p	ENSG00000176882	0.218	1.658	1.03E-01	0.004	0.035	9.72E-01	3.87E-01	9.83E-01
NA	hsa-miR-203a-3p	ENSG00000176984	0.218	1.658	1.03E-01	0.227	1.963	5.35E-02	1.26E-02	1.71E-01
NA	hsa-miR-203a-3p	ENSG00000177236	0.218	1.658	1.03E-01	0.021	0.176	8.61E-01	3.24E-01	9.05E-01
NA	hsa-miR-203a-3p	ENSG00000177340	0.218	1.658	1.03E-01	0.078	0.661	5.11E-01	1.61E-01	6.47E-01
NA	hsa-miR-203a-3p	ENSG00000177359	0.218	1.658	1.03E-01	0.343	3.079	2.95E-03	7.03E-04	2.51E-02
NA	hsa-miR-203a-3p	ENSG00000177369	0.218	1.658	1.03E-01	0.023	0.193	8.47E-01	3.17E-01	8.96E-01
NA	hsa-miR-203a-3p	ENSG00000177406	0.218	1.658	1.03E-01	0.033	0.280	7.80E-01	2.82E-01	8.58E-01
NA	hsa-miR-203a-3p	ENSG00000177418	0.218	1.658	1.03E-01	0.091	0.766	4.46E-01	1.36E-01	5.91E-01
NA	hsa-miR-203a-3p	ENSG00000177452	0.218	1.658	1.03E-01	-0.130	-1.105	2.73E-01	9.16E-01	1.00E+00
NA	hsa-miR-203a-3p	ENSG00000177553	0.218	1.658	1.03E-01	-0.099	-0.838	4.05E-01	9.03E-01	1.00E+00
NA	hsa-miR-203a-3p	ENSG00000177590	0.218	1.658	1.03E-01	-0.013	-0.110	9.13E-01	4.58E-01	1.00E+00
NA	hsa-miR-203a-3p	ENSG00000177596	0.218	1.658	1.03E-01	-0.046	-0.388	6.99E-01	6.14E-01	1.00E+00
NA	hsa-miR-203a-3p	ENSG00000177699	0.218	1.658	1.03E-01	0.147	1.249	2.16E-01	5.76E-02	3.86E-01
NA	hsa-miR-203a-3p	ENSG00000177725	0.218	1.658	1.03E-01	0.347	3.119	2.62E-03	6.27E-04	2.32E-02
NA	hsa-miR-203a-3p	ENSG00000177736	0.218	1.658	1.03E-01	0.022	0.181	8.57E-01	3.22E-01	9.03E-01
NA	hsa-miR-203a-3p	ENSG00000177738	0.218	1.658	1.03E-01	0.236	2.047	4.44E-02	1.04E-02	1.52E-01
NA	hsa-miR-203a-3p	ENSG00000177788	0.218	1.658	1.03E-01	-0.102	-0.868	3.88E-01	9.24E-01	1.00E+00
NA	hsa-miR-203a-3p	ENSG00000177803	0.218	1.658	1.03E-01	-0.146	-1.241	2.19E-01	8.26E-01	1.00E+00
NA	hsa-miR-203a-3p	ENSG00000177822	0.218	1.658	1.03E-01	0.188	1.610	1.12E-01	2.77E-02	2.52E-01
NA	hsa-miR-203a-3p	ENSG00000178107	0.218	1.658	1.03E-01	-0.046	-0.391	6.97E-01	6.16E-01	1.00E+00
NA	hsa-miR-203a-3p	ENSG00000178146	0.218	1.658	1.03E-01	0.004	0.030	9.76E-01	3.89E-01	9.85E-01
NA	hsa-miR-203a-3p	ENSG00000178193	0.218	1.658	1.03E-01	0.004	0.036	9.71E-01	3.86E-01	9.82E-01
NA	hsa-miR-203a-3p	ENSG00000178248	0.218	1.658	1.03E-01	-0.158	-1.346	1.82E-01	7.58E-01	1.00E+00
NA	hsa-miR-203a-3p	ENSG00000178404	0.218	1.658	1.03E-01	-0.128	-1.086	2.81E-01	9.29E-01	1.00E+00
NA	hsa-miR-203a-3p	ENSG00000178412	0.218	1.658	1.03E-01	0.064	0.544	5.88E-01	1.93E-01	7.10E-01
NA	hsa-miR-203a-3p	ENSG00000178430	0.218	1.658	1.03E-01	-0.019	-0.163	8.71E-01	4.86E-01	1.00E+00
NA	hsa-miR-203a-3p	ENSG00000178464	0.218	1.658	1.03E-01	-0.062	-0.521	6.04E-01	6.96E-01	1.00E+00
NA	hsa-miR-203a-3p	ENSG00000178636	0.218	1.658	1.03E-01	0.003	0.026	9.80E-01	3.91E-01	9.87E-01
NA	hsa-miR-203a-3p	ENSG00000178654	0.218	1.658	1.03E-01	-0.099	-0.838	4.05E-01	9.03E-01	1.00E+00
NA	hsa-miR-203a-3p	ENSG00000178715	0.218	1.658	1.03E-01	-0.007	-0.061	9.51E-01	4.33E-01	1.00E+00
NA	hsa-miR-203a-3p	ENSG00000178836	0.218	1.658	1.03E-01	0.388	3.542	7.05E-04	1.81E-04	9.54E-03
NA	hsa-miR-203a-3p	ENSG00000178894	0.218	1.658	1.03E-01	-0.099	-0.838	4.05E-01	9.03E-01	1.00E+00
NA	hsa-miR-203a-3p	ENSG00000178972	0.218	1.658	1.03E-01	0.049	0.410	6.83E-01	2.35E-01	7.86E-01
NA	hsa-miR-203a-3p	ENSG00000179028	0.218	1.658	1.03E-01	-0.128	-1.087	2.81E-01	9.28E-01	1.00E+00
NA	hsa-miR-203a-3p	ENSG00000179031	0.218	1.658	1.03E-01	0.235	2.039	4.51E-02	1.06E-02	1.53E-01
NA	hsa-miR-203a-3p	ENSG00000179038	0.218	1.658	1.03E-01	0.069	0.580	5.64E-01	1.83E-01	6.91E-01
NA	hsa-miR-203a-3p	ENSG00000179061	0.218	1.658	1.03E-01	0.125	1.058	2.94E-01	8.23E-02	4.59E-01
NA	hsa-miR-203a-3p	ENSG00000179066	0.218	1.658	1.03E-01	0.168	1.438	1.55E-01	3.96E-02	3.11E-01
NA	hsa-miR-203a-3p	ENSG00000179101	0.218	1.658	1.03E-01	0.023	0.192	8.48E-01	3.17E-01	8.96E-01
NA	hsa-miR-203a-3p	ENSG00000179131	0.218	1.658	1.03E-01	-0.085	-0.717	4.76E-01	8.23E-01	1.00E+00
NA	hsa-miR-203a-3p	ENSG00000179240	0.218	1.658	1.03E-01	-0.106	-0.901	3.71E-01	9.46E-01	1.00E+00
NA	hsa-miR-203a-3p	ENSG00000179253	0.218	1.658	1.03E-01	-0.124	-1.051	2.97E-01	9.53E-01	1.00E+00
NA	hsa-miR-203a-3p	ENSG00000179342	0.218	1.658	1.03E-01	0.080	0.680	4.99E-01	1.56E-01	6.37E-01
NA	hsa-miR-203a-3p	ENSG00000179428	0.218	1.658	1.03E-01	-0.224	-1.940	5.64E-02	4.23E-01	1.00E+00
NA	hsa-miR-203a-3p	ENSG00000179447	0.218	1.658	1.03E-01	-0.025	-0.209	8.35E-01	5.11E-01	1.00E+00
NA	hsa-miR-203a-3p	ENSG00000179452	0.218	1.658	1.03E-01	-0.025	-0.213	8.32E-01	5.13E-01	1.00E+00
NA	hsa-miR-203a-3p	ENSG00000179467	0.218	1.658	1.03E-01	-0.227	-1.966	5.33E-02	4.10E-01	1.00E+00
NA	hsa-miR-203a-3p	ENSG00000179577	0.218	1.658	1.03E-01	0.003	0.026	9.79E-01	3.90E-01	9.87E-01
NA	hsa-miR-203a-3p	ENSG00000179743	0.218	1.658	1.03E-01	0.002	0.014	9.89E-01	3.96E-01	9.93E-01
NA	hsa-miR-203a-3p	ENSG00000179755	0.218	1.658	1.03E-01	-0.099	-0.838	4.05E-01	9.03E-01	1.00E+00
NA	hsa-miR-203a-3p	ENSG00000179859	0.218	1.658	1.03E-01	-0.141	-1.198	2.35E-01	8.54E-01	1.00E+00
NA	hsa-miR-203a-3p	ENSG00000179978	0.218	1.658	1.03E-01	0.089	0.752	4.55E-01	1.39E-01	5.99E-01
NA	hsa-miR-203a-3p	ENSG00000179997	0.218	1.658	1.03E-01	-0.120	-1.018	3.12E-01	9.75E-01	1.00E+00
NA	hsa-miR-203a-3p	ENSG00000180015	0.218	1.658	1.03E-01	-0.015	-0.125	9.01E-01	4.66E-01	1.00E+00
NA	hsa-miR-203a-3p	ENSG00000180019	0.218	1.658	1.03E-01	0.061	0.512	6.11E-01	2.03E-01	7.29E-01
NA	hsa-miR-203a-3p	ENSG00000180081	0.218	1.658	1.03E-01	0.156	1.331	1.87E-01	4.91E-02	3.52E-01
NA	hsa-miR-203a-3p	ENSG00000180105	0.218	1.658	1.03E-01	0.028	0.234	8.16E-01	3.00E-01	8.74E-01
NA	hsa-miR-203a-3p	ENSG00000180152	0.218	1.658	1.03E-01	0.100	0.847	4.00E-01	1.19E-01	5.57E-01
NA	hsa-miR-203a-3p	ENSG00000180211	0.218	1.658	1.03E-01	0.152	1.295	2.00E-01	5.27E-02	3.66E-01
NA	hsa-miR-203a-3p	ENSG00000180279	0.218	1.658	1.03E-01	-0.082	-0.694	4.90E-01	8.08E-01	1.00E+00
NA	hsa-miR-203a-3p	ENSG00000180284	0.218	1.658	1.03E-01	-0.059	-0.496	6.21E-01	6.80E-01	1.00E+00
NA	hsa-miR-203a-3p	ENSG00000180344	0.218	1.658	1.03E-01	0.293	2.580	1.20E-02	2.75E-03	6.41E-02
NA	hsa-miR-203a-3p	ENSG00000180458	0.218	1.658	1.03E-01	0.111	0.942	3.49E-01	1.01E-01	5.13E-01
NA	hsa-miR-203a-3p	ENSG00000180574	0.218	1.658	1.03E-01	0.117	0.989	3.26E-01	9.31E-02	4.91E-01
NA	hsa-miR-203a-3p	ENSG00000180672	0.218	1.658	1.03E-01	0.083	0.702	4.85E-01	1.51E-01	6.25E-01
NA	hsa-miR-203a-3p	ENSG00000180712	0.218	1.658	1.03E-01	0.289	2.547	1.30E-02	3.00E-03	6.80E-02
NA	hsa-miR-203a-3p	ENSG00000180725	0.218	1.658	1.03E-01	0.095	0.807	4.22E-01	1.27E-01	5.70E-01
NA	hsa-miR-203a-3p	ENSG00000180747	0.218	1.658	1.03E-01	0.187	1.604	1.13E-01	2.81E-02	2.54E-01
NA	hsa-miR-203a-3p	ENSG00000180803	0.218	1.658	1.03E-01	-0.166	-1.415	1.61E-01	7.14E-01	1.00E+00
NA	hsa-miR-203a-3p	ENSG00000180987	0.218	1.658	1.03E-01	-0.033	-0.275	7.84E-01	5.48E-01	1.00E+00
NA	hsa-miR-203a-3p	ENSG00000181097	0.218	1.658	1.03E-01	-0.191	-1.636	1.06E-01	5.82E-01	1.00E+00
NA	hsa-miR-203a-3p	ENSG00000181123	0.218	1.658	1.03E-01	-0.050	-0.424	6.73E-01	6.36E-01	1.00E+00
NA	hsa-miR-203a-3p	ENSG00000181214	0.218	1.658	1.03E-01	-0.020	-0.169	8.66E-01	4.89E-01	1.00E+00
NA	hsa-miR-203a-3p	ENSG00000181227	0.218	1.658	1.03E-01	0.228	1.978	5.19E-02	1.22E-02	1.68E-01
NA	hsa-miR-203a-3p	ENSG00000181404	0.218	1.658	1.03E-01	0.157	1.342	1.84E-01	4.80E-02	3.48E-01
NA	hsa-miR-203a-3p	ENSG00000181511	0.218	1.658	1.03E-01	-0.033	-0.277	7.83E-01	5.49E-01	1.00E+00
NA	hsa-miR-203a-3p	ENSG00000181514	0.218	1.658	1.03E-01	-0.168	-1.436	1.55E-01	7.01E-01	1.00E+00
NA	hsa-miR-203a-3p	ENSG00000181705	0.218	1.658	1.03E-01	-0.074	-0.623	5.35E-01	7.61E-01	1.00E+00
NA	hsa-miR-203a-3p	ENSG00000181908	0.218	1.658	1.03E-01	-0.227	-1.963	5.36E-02	4.12E-01	1.00E+00
NA	hsa-miR-203a-3p	ENSG00000182000	0.218	1.658	1.03E-01	-0.086	-0.731	4.67E-01	8.32E-01	1.00E+00
NA	hsa-miR-203a-3p	ENSG00000182021	0.218	1.658	1.03E-01	0.148	1.260	2.12E-01	5.64E-02	3.81E-01
NA	hsa-miR-203a-3p	ENSG00000182057	0.218	1.658	1.03E-01	0.233	2.018	4.74E-02	1.11E-02	1.58E-01
NA	hsa-miR-203a-3p	ENSG00000182109	0.218	1.658	1.03E-01	0.158	1.350	1.81E-01	4.73E-02	3.45E-01
NA	hsa-miR-203a-3p	ENSG00000182319	0.218	1.658	1.03E-01	-0.005	-0.039	9.69E-01	4.22E-01	1.00E+00
NA	hsa-miR-203a-3p	ENSG00000182329	0.218	1.658	1.03E-01	0.133	1.131	2.62E-01	7.20E-02	4.31E-01
NA	hsa-miR-203a-3p	ENSG00000182347	0.218	1.658	1.03E-01	0.083	0.699	4.87E-01	1.52E-01	6.26E-01
NA	hsa-miR-203a-3p	ENSG00000182376	0.218	1.658	1.03E-01	-0.162	-1.384	1.71E-01	7.34E-01	1.00E+00
NA	hsa-miR-203a-3p	ENSG00000182404	0.218	1.658	1.03E-01	0.349	3.141	2.45E-03	5.89E-04	2.22E-02
NA	hsa-miR-203a-3p	ENSG00000182574	0.218	1.658	1.03E-01	0.108	0.917	3.62E-01	1.06E-01	5.26E-01
NA	hsa-miR-203a-3p	ENSG00000182625	0.218	1.658	1.03E-01	-0.001	-0.013	9.90E-01	4.09E-01	1.00E+00
NA	hsa-miR-203a-3p	ENSG00000182776	0.218	1.658	1.03E-01	-0.019	-0.161	8.73E-01	4.85E-01	1.00E+00
NA	hsa-miR-203a-3p	ENSG00000182824	0.218	1.658	1.03E-01	-0.139	-1.183	2.41E-01	8.64E-01	1.00E+00
NA	hsa-miR-203a-3p	ENSG00000182873	0.218	1.658	1.03E-01	0.085	0.718	4.75E-01	1.47E-01	6.16E-01
NA	hsa-miR-203a-3p	ENSG00000182888	0.218	1.658	1.03E-01	0.125	1.064	2.91E-01	8.14E-02	4.56E-01
NA	hsa-miR-203a-3p	ENSG00000183154	0.218	1.658	1.03E-01	0.092	0.782	4.37E-01	1.33E-01	5.83E-01
NA	hsa-miR-203a-3p	ENSG00000183171	0.218	1.658	1.03E-01	0.161	1.371	1.75E-01	4.54E-02	3.36E-01
NA	hsa-miR-203a-3p	ENSG00000183239	0.218	1.658	1.03E-01	0.105	0.887	3.78E-01	1.11E-01	5.41E-01
NA	hsa-miR-203a-3p	ENSG00000183248	0.218	1.658	1.03E-01	-0.017	-0.146	8.85E-01	4.77E-01	1.00E+00
NA	hsa-miR-203a-3p	ENSG00000183291	0.218	1.658	1.03E-01	0.140	1.190	2.38E-01	6.45E-02	4.11E-01
NA	hsa-miR-203a-3p	ENSG00000183292	0.218	1.658	1.03E-01	-0.064	-0.540	5.91E-01	7.08E-01	1.00E+00
NA	hsa-miR-203a-3p	ENSG00000183298	0.218	1.658	1.03E-01	0.337	3.018	3.53E-03	8.35E-04	2.84E-02
NA	hsa-miR-203a-3p	ENSG00000183458	0.218	1.658	1.03E-01	0.019	0.161	8.73E-01	3.30E-01	9.14E-01
NA	hsa-miR-203a-3p	ENSG00000183470	0.218	1.658	1.03E-01	0.050	0.425	6.72E-01	2.30E-01	7.77E-01
NA	hsa-miR-203a-3p	ENSG00000183504	0.218	1.658	1.03E-01	0.179	1.537	1.29E-01	3.23E-02	2.76E-01
NA	hsa-miR-203a-3p	ENSG00000183562	0.218	1.658	1.03E-01	0.354	3.192	2.11E-03	5.09E-04	2.00E-02
NA	hsa-miR-203a-3p	ENSG00000183604	0.218	1.658	1.03E-01	0.091	0.770	4.44E-01	1.35E-01	5.89E-01
NA	hsa-miR-203a-3p	ENSG00000183657	0.218	1.658	1.03E-01	0.482	4.632	1.60E-05	5.60E-06	7.43E-04
NA	hsa-miR-203a-3p	ENSG00000183663	0.218	1.658	1.03E-01	-0.047	-0.396	6.93E-01	6.19E-01	1.00E+00
NA	hsa-miR-203a-3p	ENSG00000183748	0.218	1.658	1.03E-01	-0.214	-1.848	6.88E-02	4.68E-01	1.00E+00
NA	hsa-miR-203a-3p	ENSG00000183760	0.218	1.658	1.03E-01	0.273	2.396	1.92E-02	4.42E-03	8.80E-02
NA	hsa-miR-203a-3p	ENSG00000183822	0.218	1.658	1.03E-01	-0.185	-1.586	1.17E-01	6.11E-01	1.00E+00
NA	hsa-miR-203a-3p	ENSG00000183889	0.218	1.658	1.03E-01	0.139	1.183	2.41E-01	6.53E-02	4.14E-01
NA	hsa-miR-203a-3p	ENSG00000184040	0.218	1.658	1.03E-01	-0.234	-2.032	4.59E-02	3.80E-01	9.75E-01
NA	hsa-miR-203a-3p	ENSG00000184068	0.218	1.658	1.03E-01	-0.011	-0.094	9.25E-01	4.50E-01	1.00E+00
NA	hsa-miR-203a-3p	ENSG00000184084	0.218	1.658	1.03E-01	0.275	2.408	1.87E-02	4.29E-03	8.63E-02
NA	hsa-miR-203a-3p	ENSG00000184111	0.218	1.658	1.03E-01	0.332	2.968	4.08E-03	9.60E-04	3.12E-02
NA	hsa-miR-203a-3p	ENSG00000184115	0.218	1.658	1.03E-01	-0.145	-1.234	2.21E-01	8.31E-01	1.00E+00
NA	hsa-miR-203a-3p	ENSG00000184188	0.218	1.658	1.03E-01	-0.099	-0.838	4.05E-01	9.03E-01	1.00E+00
NA	hsa-miR-203a-3p	ENSG00000184414	0.218	1.658	1.03E-01	-0.060	-0.505	6.15E-01	6.86E-01	1.00E+00
NA	hsa-miR-203a-3p	ENSG00000184423	0.218	1.658	1.03E-01	0.036	0.306	7.61E-01	2.72E-01	8.44E-01
NA	hsa-miR-203a-3p	ENSG00000184441	0.218	1.658	1.03E-01	0.113	0.954	3.43E-01	9.89E-02	5.08E-01
NA	hsa-miR-203a-3p	ENSG00000184490	0.218	1.658	1.03E-01	-0.049	-0.413	6.81E-01	6.29E-01	1.00E+00
NA	hsa-miR-203a-3p	ENSG00000184551	0.218	1.658	1.03E-01	-0.128	-1.092	2.79E-01	9.25E-01	1.00E+00
NA	hsa-miR-203a-3p	ENSG00000184566	0.218	1.658	1.03E-01	-0.037	-0.314	7.54E-01	5.70E-01	1.00E+00
NA	hsa-miR-203a-3p	ENSG00000184596	0.218	1.658	1.03E-01	-0.065	-0.549	5.85E-01	7.13E-01	1.00E+00
NA	hsa-miR-203a-3p	ENSG00000184616	0.218	1.658	1.03E-01	0.283	2.489	1.52E-02	3.49E-03	7.52E-02
NA	hsa-miR-203a-3p	ENSG00000184761	0.218	1.658	1.03E-01	-0.099	-0.838	4.05E-01	9.03E-01	1.00E+00
NA	hsa-miR-203a-3p	ENSG00000184774	0.218	1.658	1.03E-01	0.190	1.627	1.08E-01	2.68E-02	2.46E-01
NA	hsa-miR-203a-3p	ENSG00000184879	0.218	1.658	1.03E-01	-0.011	-0.094	9.25E-01	4.50E-01	1.00E+00
NA	hsa-miR-203a-3p	ENSG00000184906	0.218	1.658	1.03E-01	0.026	0.222	8.25E-01	3.05E-01	8.80E-01
NA	hsa-miR-203a-3p	ENSG00000184961	0.218	1.658	1.03E-01	0.079	0.667	5.07E-01	1.60E-01	6.43E-01
NA	hsa-miR-203a-3p	ENSG00000185020	0.218	1.658	1.03E-01	0.217	1.871	6.55E-02	1.56E-02	1.89E-01
NA	hsa-miR-203a-3p	ENSG00000185040	0.218	1.658	1.03E-01	0.290	2.550	1.29E-02	2.97E-03	6.76E-02
NA	hsa-miR-203a-3p	ENSG00000185041	0.218	1.658	1.03E-01	-0.099	-0.838	4.05E-01	9.03E-01	1.00E+00
NA	hsa-miR-203a-3p	ENSG00000185044	0.218	1.658	1.03E-01	-0.024	-0.203	8.39E-01	5.08E-01	1.00E+00
NA	hsa-miR-203a-3p	ENSG00000185065	0.218	1.658	1.03E-01	0.087	0.734	4.65E-01	1.43E-01	6.08E-01
NA	hsa-miR-203a-3p	ENSG00000185078	0.218	1.658	1.03E-01	-0.099	-0.838	4.05E-01	9.03E-01	1.00E+00
NA	hsa-miR-203a-3p	ENSG00000185162	0.218	1.658	1.03E-01	-0.074	-0.629	5.31E-01	7.65E-01	1.00E+00
NA	hsa-miR-203a-3p	ENSG00000185296	0.218	1.658	1.03E-01	-0.105	-0.886	3.78E-01	9.36E-01	1.00E+00
NA	hsa-miR-203a-3p	ENSG00000185495	0.218	1.658	1.03E-01	0.072	0.609	5.44E-01	1.75E-01	6.75E-01
NA	hsa-miR-203a-3p	ENSG00000185631	0.218	1.658	1.03E-01	-0.082	-0.696	4.89E-01	8.09E-01	1.00E+00
NA	hsa-miR-203a-3p	ENSG00000185641	0.218	1.658	1.03E-01	0.151	1.291	2.01E-01	5.31E-02	3.68E-01
NA	hsa-miR-203a-3p	ENSG00000185710	0.218	1.658	1.03E-01	0.169	1.441	1.54E-01	3.94E-02	3.10E-01
NA	hsa-miR-203a-3p	ENSG00000185839	0.218	1.658	1.03E-01	0.027	0.227	8.21E-01	3.03E-01	8.77E-01
NA	hsa-miR-203a-3p	ENSG00000185847	0.218	1.658	1.03E-01	-0.099	-0.838	4.05E-01	9.03E-01	1.00E+00
NA	hsa-miR-203a-3p	ENSG00000186019	0.218	1.658	1.03E-01	0.100	0.849	3.99E-01	1.19E-01	5.57E-01
NA	hsa-miR-203a-3p	ENSG00000186076	0.218	1.658	1.03E-01	0.199	1.708	9.20E-02	2.24E-02	2.21E-01
NA	hsa-miR-203a-3p	ENSG00000186148	0.218	1.658	1.03E-01	-0.041	-0.345	7.31E-01	5.89E-01	1.00E+00
NA	hsa-miR-203a-3p	ENSG00000186163	0.218	1.658	1.03E-01	-0.065	-0.553	5.82E-01	7.16E-01	1.00E+00
NA	hsa-miR-203a-3p	ENSG00000186235	0.218	1.658	1.03E-01	-0.055	-0.460	6.47E-01	6.58E-01	1.00E+00
NA	hsa-miR-203a-3p	ENSG00000186244	0.218	1.658	1.03E-01	-0.083	-0.705	4.83E-01	8.15E-01	1.00E+00
NA	hsa-miR-203a-3p	ENSG00000186328	0.218	1.658	1.03E-01	0.123	1.044	3.00E-01	8.43E-02	4.65E-01
NA	hsa-miR-203a-3p	ENSG00000186678	0.218	1.658	1.03E-01	-0.099	-0.838	4.05E-01	9.03E-01	1.00E+00
NA	hsa-miR-203a-3p	ENSG00000186838	0.218	1.658	1.03E-01	-0.119	-1.006	3.18E-01	9.83E-01	1.00E+00
NA	hsa-miR-203a-3p	ENSG00000187060	0.218	1.658	1.03E-01	0.057	0.482	6.31E-01	2.12E-01	7.46E-01
NA	hsa-miR-203a-3p	ENSG00000187185	0.218	1.658	1.03E-01	0.134	1.142	2.57E-01	7.04E-02	4.31E-01
NA	hsa-miR-203a-3p	ENSG00000187186	0.218	1.658	1.03E-01	-0.002	-0.014	9.89E-01	4.10E-01	1.00E+00
NA	hsa-miR-203a-3p	ENSG00000187229	0.218	1.658	1.03E-01	0.384	3.508	7.88E-04	2.01E-04	1.03E-02
NA	hsa-miR-203a-3p	ENSG00000187472	0.218	1.658	1.03E-01	-0.099	-0.838	4.05E-01	9.03E-01	1.00E+00
NA	hsa-miR-203a-3p	ENSG00000187534	0.218	1.658	1.03E-01	0.007	0.061	9.52E-01	3.74E-01	9.69E-01
NA	hsa-miR-203a-3p	ENSG00000187607	0.218	1.658	1.03E-01	-0.050	-0.424	6.73E-01	6.36E-01	1.00E+00
NA	hsa-miR-203a-3p	ENSG00000187695	0.218	1.658	1.03E-01	0.111	0.943	3.49E-01	1.01E-01	5.13E-01
NA	hsa-miR-203a-3p	ENSG00000187811	0.218	1.658	1.03E-01	-0.171	-1.463	1.48E-01	6.85E-01	1.00E+00
NA	hsa-miR-203a-3p	ENSG00000187812	0.218	1.658	1.03E-01	0.011	0.094	9.25E-01	3.59E-01	9.50E-01
NA	hsa-miR-203a-3p	ENSG00000187904	0.218	1.658	1.03E-01	-0.079	-0.671	5.04E-01	7.92E-01	1.00E+00
NA	hsa-miR-203a-3p	ENSG00000187905	0.218	1.658	1.03E-01	0.114	0.965	3.38E-01	9.71E-02	5.02E-01
NA	hsa-miR-203a-3p	ENSG00000187979	0.218	1.658	1.03E-01	-0.072	-0.607	5.46E-01	7.51E-01	1.00E+00
NA	hsa-miR-203a-3p	ENSG00000187988	0.218	1.658	1.03E-01	0.093	0.788	4.33E-01	1.31E-01	5.80E-01
NA	hsa-miR-203a-3p	ENSG00000188002	0.218	1.658	1.03E-01	0.328	2.928	4.58E-03	1.08E-03	3.38E-02
NA	hsa-miR-203a-3p	ENSG00000188078	0.218	1.658	1.03E-01	-0.040	-0.341	7.34E-01	5.86E-01	1.00E+00
NA	hsa-miR-203a-3p	ENSG00000188242	0.218	1.658	1.03E-01	0.159	1.353	1.80E-01	4.70E-02	3.43E-01
NA	hsa-miR-203a-3p	ENSG00000188365	0.218	1.658	1.03E-01	-0.029	-0.247	8.06E-01	5.32E-01	1.00E+00
NA	hsa-miR-203a-3p	ENSG00000188383	0.218	1.658	1.03E-01	0.123	1.048	2.98E-01	8.38E-02	4.64E-01
NA	hsa-miR-203a-3p	ENSG00000188424	0.218	1.658	1.03E-01	0.022	0.190	8.50E-01	3.18E-01	8.98E-01
NA	hsa-miR-203a-3p	ENSG00000188438	0.218	1.658	1.03E-01	-0.104	-0.879	3.82E-01	9.31E-01	1.00E+00
NA	hsa-miR-203a-3p	ENSG00000188477	0.218	1.658	1.03E-01	0.166	1.416	1.61E-01	4.15E-02	3.20E-01
NA	hsa-miR-203a-3p	ENSG00000188512	0.218	1.658	1.03E-01	-0.099	-0.838	4.05E-01	9.03E-01	1.00E+00
NA	hsa-miR-203a-3p	ENSG00000188525	0.218	1.658	1.03E-01	0.161	1.374	1.74E-01	4.51E-02	3.35E-01
NA	hsa-miR-203a-3p	ENSG00000188646	0.218	1.658	1.03E-01	-0.099	-0.838	4.05E-01	9.03E-01	1.00E+00
NA	hsa-miR-203a-3p	ENSG00000188691	0.218	1.658	1.03E-01	-0.072	-0.608	5.45E-01	7.51E-01	1.00E+00
NA	hsa-miR-203a-3p	ENSG00000188693	0.218	1.658	1.03E-01	-0.095	-0.804	4.24E-01	8.81E-01	1.00E+00
NA	hsa-miR-203a-3p	ENSG00000188722	0.218	1.658	1.03E-01	0.148	1.259	2.12E-01	5.65E-02	3.81E-01
NA	hsa-miR-203a-3p	ENSG00000188850	0.218	1.658	1.03E-01	-0.129	-1.100	2.75E-01	9.20E-01	1.00E+00
NA	hsa-miR-203a-3p	ENSG00000188897	0.218	1.658	1.03E-01	0.075	0.631	5.30E-01	1.69E-01	6.63E-01
NA	hsa-miR-203a-3p	ENSG00000188971	0.218	1.658	1.03E-01	0.128	1.092	2.79E-01	7.73E-02	4.44E-01
NA	hsa-miR-203a-3p	ENSG00000189011	0.218	1.658	1.03E-01	0.497	4.821	7.88E-06	2.98E-06	4.69E-04
NA	hsa-miR-203a-3p	ENSG00000189229	0.218	1.658	1.03E-01	0.092	0.775	4.41E-01	1.34E-01	5.87E-01
NA	hsa-miR-203a-3p	ENSG00000189275	0.218	1.658	1.03E-01	-0.099	-0.838	4.05E-01	9.03E-01	1.00E+00
NA	hsa-miR-203a-3p	ENSG00000189316	0.218	1.658	1.03E-01	0.192	1.651	1.03E-01	2.54E-02	2.38E-01
NA	hsa-miR-203a-3p	ENSG00000189332	0.218	1.658	1.03E-01	-0.048	-0.407	6.85E-01	6.25E-01	1.00E+00
NA	hsa-miR-203a-3p	ENSG00000189372	0.218	1.658	1.03E-01	-0.126	-1.067	2.90E-01	9.42E-01	1.00E+00
NA	hsa-miR-203a-3p	ENSG00000194270	0.218	1.658	1.03E-01	0.066	0.559	5.78E-01	1.89E-01	7.02E-01
NA	hsa-miR-203a-3p	ENSG00000195401	0.218	1.658	1.03E-01	0.070	0.589	5.57E-01	1.80E-01	6.86E-01
NA	hsa-miR-203a-3p	ENSG00000196082	0.218	1.658	1.03E-01	0.082	0.697	4.88E-01	1.52E-01	6.27E-01
NA	hsa-miR-203a-3p	ENSG00000196085	0.218	1.658	1.03E-01	-0.099	-0.838	4.05E-01	9.03E-01	1.00E+00
NA	hsa-miR-203a-3p	ENSG00000196095	0.218	1.658	1.03E-01	0.172	1.472	1.46E-01	3.70E-02	2.99E-01
NA	hsa-miR-203a-3p	ENSG00000196096	0.218	1.658	1.03E-01	0.312	2.771	7.12E-03	1.65E-03	4.53E-02
NA	hsa-miR-203a-3p	ENSG00000196114	0.218	1.658	1.03E-01	0.167	1.428	1.58E-01	4.04E-02	3.15E-01
NA	hsa-miR-203a-3p	ENSG00000196138	0.218	1.658	1.03E-01	0.046	0.390	6.98E-01	2.42E-01	7.97E-01
NA	hsa-miR-203a-3p	ENSG00000196193	0.218	1.658	1.03E-01	0.209	1.799	7.63E-02	1.84E-02	2.04E-01
NA	hsa-miR-203a-3p	ENSG00000196274	0.218	1.658	1.03E-01	-0.067	-0.563	5.75E-01	7.23E-01	1.00E+00
NA	hsa-miR-203a-3p	ENSG00000196295	0.218	1.658	1.03E-01	0.184	1.580	1.19E-01	2.95E-02	2.61E-01
NA	hsa-miR-203a-3p	ENSG00000196302	0.218	1.658	1.03E-01	0.036	0.304	7.62E-01	2.73E-01	8.45E-01
NA	hsa-miR-203a-3p	ENSG00000196355	0.218	1.658	1.03E-01	0.023	0.196	8.45E-01	3.15E-01	8.95E-01
NA	hsa-miR-203a-3p	ENSG00000196390	0.218	1.658	1.03E-01	-0.025	-0.208	8.36E-01	5.10E-01	1.00E+00
NA	hsa-miR-203a-3p	ENSG00000196395	0.218	1.658	1.03E-01	-0.099	-0.838	4.05E-01	9.03E-01	1.00E+00
NA	hsa-miR-203a-3p	ENSG00000196400	0.218	1.658	1.03E-01	0.086	0.728	4.69E-01	1.45E-01	6.11E-01
NA	hsa-miR-203a-3p	ENSG00000196472	0.218	1.658	1.03E-01	-0.099	-0.838	4.05E-01	9.03E-01	1.00E+00
NA	hsa-miR-203a-3p	ENSG00000196564	0.218	1.658	1.03E-01	-0.099	-0.838	4.05E-01	9.03E-01	1.00E+00
NA	hsa-miR-203a-3p	ENSG00000196566	0.218	1.658	1.03E-01	-0.142	-1.211	2.30E-01	8.46E-01	1.00E+00
NA	hsa-miR-203a-3p	ENSG00000196634	0.218	1.658	1.03E-01	0.089	0.757	4.52E-01	1.38E-01	5.96E-01
NA	hsa-miR-203a-3p	ENSG00000196656	0.218	1.658	1.03E-01	0.266	2.328	2.28E-02	5.25E-03	9.84E-02
NA	hsa-miR-203a-3p	ENSG00000196674	0.218	1.658	1.03E-01	0.221	1.905	6.08E-02	1.44E-02	1.85E-01
NA	hsa-miR-203a-3p	ENSG00000196758	0.218	1.658	1.03E-01	-0.093	-0.783	4.36E-01	8.67E-01	1.00E+00
NA	hsa-miR-203a-3p	ENSG00000196777	0.218	1.658	1.03E-01	-0.148	-1.264	2.10E-01	8.11E-01	1.00E+00
NA	hsa-miR-203a-3p	ENSG00000196796	0.218	1.658	1.03E-01	0.155	1.319	1.91E-01	5.02E-02	3.57E-01
NA	hsa-miR-203a-3p	ENSG00000196893	0.218	1.658	1.03E-01	0.015	0.125	9.01E-01	3.45E-01	9.33E-01
NA	hsa-miR-203a-3p	ENSG00000196927	0.218	1.658	1.03E-01	0.003	0.025	9.80E-01	3.91E-01	9.88E-01
NA	hsa-miR-203a-3p	ENSG00000196951	0.218	1.658	1.03E-01	-0.028	-0.240	8.11E-01	5.28E-01	1.00E+00
NA	hsa-miR-203a-3p	ENSG00000196960	0.218	1.658	1.03E-01	-0.152	-1.295	2.00E-01	7.91E-01	1.00E+00
NA	hsa-miR-203a-3p	ENSG00000196979	0.218	1.658	1.03E-01	-0.082	-0.696	4.89E-01	8.09E-01	1.00E+00
NA	hsa-miR-203a-3p	ENSG00000196987	0.218	1.658	1.03E-01	0.065	0.550	5.84E-01	1.92E-01	7.08E-01
NA	hsa-miR-203a-3p	ENSG00000197015	0.218	1.658	1.03E-01	0.253	2.205	3.07E-02	7.12E-03	1.20E-01
NA	hsa-miR-203a-3p	ENSG00000197047	0.218	1.658	1.03E-01	-0.033	-0.278	7.81E-01	5.50E-01	1.00E+00
NA	hsa-miR-203a-3p	ENSG00000197062	0.218	1.658	1.03E-01	0.020	0.171	8.65E-01	3.26E-01	9.08E-01
NA	hsa-miR-203a-3p	ENSG00000197071	0.218	1.658	1.03E-01	0.062	0.522	6.03E-01	2.00E-01	7.23E-01
NA	hsa-miR-203a-3p	ENSG00000197099	0.218	1.658	1.03E-01	0.142	1.206	2.32E-01	6.26E-02	4.04E-01
NA	hsa-miR-203a-3p	ENSG00000197146	0.218	1.658	1.03E-01	-0.006	-0.047	9.63E-01	4.26E-01	1.00E+00
NA	hsa-miR-203a-3p	ENSG00000197149	0.218	1.658	1.03E-01	-0.039	-0.328	7.44E-01	5.78E-01	1.00E+00
NA	hsa-miR-203a-3p	ENSG00000197176	0.218	1.658	1.03E-01	-0.066	-0.557	5.79E-01	7.19E-01	1.00E+00
NA	hsa-miR-203a-3p	ENSG00000197180	0.218	1.658	1.03E-01	0.051	0.431	6.68E-01	2.28E-01	7.74E-01
NA	hsa-miR-203a-3p	ENSG00000197182	0.218	1.658	1.03E-01	0.074	0.625	5.34E-01	1.71E-01	6.66E-01
NA	hsa-miR-203a-3p	ENSG00000197210	0.218	1.658	1.03E-01	-0.085	-0.719	4.74E-01	8.24E-01	1.00E+00
NA	hsa-miR-203a-3p	ENSG00000197254	0.218	1.658	1.03E-01	-0.061	-0.512	6.10E-01	6.90E-01	1.00E+00
NA	hsa-miR-203a-3p	ENSG00000197284	0.218	1.658	1.03E-01	0.052	0.442	6.60E-01	2.25E-01	7.68E-01
NA	hsa-miR-203a-3p	ENSG00000197301	0.218	1.658	1.03E-01	0.120	1.021	3.11E-01	8.80E-02	4.76E-01
NA	hsa-miR-203a-3p	ENSG00000197320	0.218	1.658	1.03E-01	0.029	0.244	8.08E-01	2.96E-01	8.68E-01
NA	hsa-miR-203a-3p	ENSG00000197334	0.218	1.658	1.03E-01	0.205	1.767	8.15E-02	1.97E-02	2.13E-01
NA	hsa-miR-203a-3p	ENSG00000197462	0.218	1.658	1.03E-01	0.046	0.392	6.96E-01	2.41E-01	7.96E-01
NA	hsa-miR-203a-3p	ENSG00000197468	0.218	1.658	1.03E-01	-0.041	-0.345	7.31E-01	5.88E-01	1.00E+00
NA	hsa-miR-203a-3p	ENSG00000197476	0.218	1.658	1.03E-01	-0.129	-1.096	2.77E-01	9.22E-01	1.00E+00
NA	hsa-miR-203a-3p	ENSG00000197502	0.218	1.658	1.03E-01	0.050	0.421	6.75E-01	2.31E-01	7.79E-01
NA	hsa-miR-203a-3p	ENSG00000197550	0.218	1.658	1.03E-01	-0.006	-0.051	9.59E-01	4.28E-01	1.00E+00
NA	hsa-miR-203a-3p	ENSG00000197585	0.218	1.658	1.03E-01	0.108	0.913	3.64E-01	1.06E-01	5.28E-01
NA	hsa-miR-203a-3p	ENSG00000197604	0.218	1.658	1.03E-01	0.085	0.720	4.74E-01	1.47E-01	6.15E-01
NA	hsa-miR-203a-3p	ENSG00000197644	0.218	1.658	1.03E-01	-0.176	-1.509	1.36E-01	6.56E-01	1.00E+00
NA	hsa-miR-203a-3p	ENSG00000197665	0.218	1.658	1.03E-01	-0.116	-0.984	3.28E-01	9.98E-01	1.00E+00
NA	hsa-miR-203a-3p	ENSG00000197670	0.218	1.658	1.03E-01	0.232	2.005	4.87E-02	1.15E-02	1.61E-01
NA	hsa-miR-203a-3p	ENSG00000197727	0.218	1.658	1.03E-01	-0.142	-1.208	2.31E-01	8.48E-01	1.00E+00
NA	hsa-miR-203a-3p	ENSG00000197805	0.218	1.658	1.03E-01	0.073	0.618	5.39E-01	1.72E-01	6.70E-01
NA	hsa-miR-203a-3p	ENSG00000197813	0.218	1.658	1.03E-01	-0.067	-0.562	5.76E-01	7.22E-01	1.00E+00
NA	hsa-miR-203a-3p	ENSG00000197815	0.218	1.658	1.03E-01	0.121	1.024	3.09E-01	8.75E-02	4.75E-01
NA	hsa-miR-203a-3p	ENSG00000197825	0.218	1.658	1.03E-01	-0.010	-0.082	9.35E-01	4.43E-01	1.00E+00
NA	hsa-miR-203a-3p	ENSG00000197830	0.218	1.658	1.03E-01	-0.155	-1.321	1.91E-01	7.74E-01	1.00E+00
NA	hsa-miR-203a-3p	ENSG00000197844	0.218	1.658	1.03E-01	-0.273	-2.395	1.93E-02	2.41E-01	7.95E-01
NA	hsa-miR-203a-3p	ENSG00000197934	0.218	1.658	1.03E-01	-0.001	-0.011	9.91E-01	4.08E-01	1.00E+00
NA	hsa-miR-203a-3p	ENSG00000198022	0.218	1.658	1.03E-01	-0.099	-0.838	4.05E-01	9.03E-01	1.00E+00
NA	hsa-miR-203a-3p	ENSG00000198064	0.218	1.658	1.03E-01	0.284	2.498	1.48E-02	3.40E-03	7.39E-02
NA	hsa-miR-203a-3p	ENSG00000198100	0.218	1.658	1.03E-01	-0.171	-1.463	1.48E-01	6.85E-01	1.00E+00
NA	hsa-miR-203a-3p	ENSG00000198134	0.218	1.658	1.03E-01	-0.011	-0.094	9.26E-01	4.50E-01	1.00E+00
NA	hsa-miR-203a-3p	ENSG00000198150	0.218	1.658	1.03E-01	0.129	1.098	2.76E-01	7.65E-02	4.41E-01
NA	hsa-miR-203a-3p	ENSG00000198237	0.218	1.658	1.03E-01	0.148	1.261	2.11E-01	5.62E-02	3.80E-01
NA	hsa-miR-203a-3p	ENSG00000198251	0.218	1.658	1.03E-01	-0.053	-0.443	6.59E-01	6.47E-01	1.00E+00
NA	hsa-miR-203a-3p	ENSG00000198277	0.218	1.658	1.03E-01	-0.099	-0.838	4.05E-01	9.03E-01	1.00E+00
NA	hsa-miR-203a-3p	ENSG00000198358	0.218	1.658	1.03E-01	-0.116	-0.986	3.28E-01	9.97E-01	1.00E+00
NA	hsa-miR-203a-3p	ENSG00000198367	0.218	1.658	1.03E-01	-0.099	-0.838	4.05E-01	9.03E-01	1.00E+00
NA	hsa-miR-203a-3p	ENSG00000198388	0.218	1.658	1.03E-01	-0.019	-0.162	8.72E-01	4.85E-01	1.00E+00
NA	hsa-miR-203a-3p	ENSG00000198416	0.218	1.658	1.03E-01	0.130	1.107	2.72E-01	7.53E-02	4.37E-01
NA	hsa-miR-203a-3p	ENSG00000198434	0.218	1.658	1.03E-01	-0.099	-0.838	4.05E-01	9.03E-01	1.00E+00
NA	hsa-miR-203a-3p	ENSG00000198491	0.218	1.658	1.03E-01	0.014	0.117	9.07E-01	3.49E-01	9.38E-01
NA	hsa-miR-203a-3p	ENSG00000198555	0.218	1.658	1.03E-01	-0.233	-2.022	4.70E-02	3.85E-01	9.81E-01
NA	hsa-miR-203a-3p	ENSG00000198580	0.218	1.658	1.03E-01	0.005	0.045	9.64E-01	3.82E-01	9.77E-01
NA	hsa-miR-203a-3p	ENSG00000198632	0.218	1.658	1.03E-01	0.418	3.875	2.35E-04	6.51E-05	4.55E-03
NA	hsa-miR-203a-3p	ENSG00000198671	0.218	1.658	1.03E-01	-0.109	-0.921	3.60E-01	9.60E-01	1.00E+00
NA	hsa-miR-203a-3p	ENSG00000198744	0.218	1.658	1.03E-01	0.206	1.778	7.97E-02	1.93E-02	2.10E-01
NA	hsa-miR-203a-3p	ENSG00000198832	0.218	1.658	1.03E-01	-0.323	-2.875	5.33E-03	1.20E-01	5.57E-01
NA	hsa-miR-203a-3p	ENSG00000198843	0.218	1.658	1.03E-01	0.086	0.729	4.69E-01	1.45E-01	6.11E-01
NA	hsa-miR-203a-3p	ENSG00000198923	0.218	1.658	1.03E-01	-0.176	-1.506	1.37E-01	6.59E-01	1.00E+00
NA	hsa-miR-203a-3p	ENSG00000199196	0.218	1.658	1.03E-01	-0.112	-0.949	3.46E-01	9.79E-01	1.00E+00
NA	hsa-miR-203a-3p	ENSG00000199200	0.218	1.658	1.03E-01	0.151	1.284	2.03E-01	5.38E-02	3.71E-01
NA	hsa-miR-203a-3p	ENSG00000199201	0.218	1.658	1.03E-01	0.137	1.163	2.49E-01	6.77E-02	4.22E-01
NA	hsa-miR-203a-3p	ENSG00000199203	0.218	1.658	1.03E-01	0.077	0.652	5.17E-01	1.64E-01	6.52E-01
NA	hsa-miR-203a-3p	ENSG00000199204	0.218	1.658	1.03E-01	-0.003	-0.027	9.78E-01	4.16E-01	1.00E+00
NA	hsa-miR-203a-3p	ENSG00000199214	0.218	1.658	1.03E-01	0.115	0.976	3.32E-01	9.52E-02	4.98E-01
NA	hsa-miR-203a-3p	ENSG00000199220	0.218	1.658	1.03E-01	-0.099	-0.838	4.05E-01	9.03E-01	1.00E+00
NA	hsa-miR-203a-3p	ENSG00000199222	0.218	1.658	1.03E-01	-0.150	-1.280	2.05E-01	8.00E-01	1.00E+00
NA	hsa-miR-203a-3p	ENSG00000199223	0.218	1.658	1.03E-01	-0.099	-0.838	4.05E-01	9.03E-01	1.00E+00
NA	hsa-miR-203a-3p	ENSG00000199224	0.218	1.658	1.03E-01	-0.099	-0.838	4.05E-01	9.03E-01	1.00E+00
NA	hsa-miR-203a-3p	ENSG00000199231	0.218	1.658	1.03E-01	-0.099	-0.838	4.05E-01	9.03E-01	1.00E+00
NA	hsa-miR-203a-3p	ENSG00000199241	0.218	1.658	1.03E-01	-0.013	-0.110	9.13E-01	4.58E-01	1.00E+00
NA	hsa-miR-203a-3p	ENSG00000199245	0.218	1.658	1.03E-01	-0.020	-0.168	8.67E-01	4.89E-01	1.00E+00
NA	hsa-miR-203a-3p	ENSG00000199263	0.218	1.658	1.03E-01	0.136	1.158	2.51E-01	6.84E-02	4.25E-01
NA	hsa-miR-203a-3p	ENSG00000199282	0.218	1.658	1.03E-01	-0.099	-0.838	4.05E-01	9.03E-01	1.00E+00
NA	hsa-miR-203a-3p	ENSG00000199285	0.218	1.658	1.03E-01	-0.072	-0.606	5.47E-01	7.50E-01	1.00E+00
NA	hsa-miR-203a-3p	ENSG00000199287	0.218	1.658	1.03E-01	-0.099	-0.838	4.05E-01	9.03E-01	1.00E+00
NA	hsa-miR-203a-3p	ENSG00000199290	0.218	1.658	1.03E-01	0.035	0.296	7.68E-01	2.76E-01	8.49E-01
NA	hsa-miR-203a-3p	ENSG00000199291	0.218	1.658	1.03E-01	0.063	0.529	5.98E-01	1.98E-01	7.19E-01
NA	hsa-miR-203a-3p	ENSG00000199303	0.218	1.658	1.03E-01	-0.099	-0.838	4.05E-01	9.03E-01	1.00E+00
NA	hsa-miR-203a-3p	ENSG00000199321	0.218	1.658	1.03E-01	-0.099	-0.838	4.05E-01	9.03E-01	1.00E+00
NA	hsa-miR-203a-3p	ENSG00000199331	0.218	1.658	1.03E-01	0.218	1.886	6.34E-02	1.51E-02	1.89E-01
NA	hsa-miR-203a-3p	ENSG00000199332	0.218	1.658	1.03E-01	0.156	1.334	1.86E-01	4.88E-02	3.51E-01
NA	hsa-miR-203a-3p	ENSG00000199349	0.218	1.658	1.03E-01	0.023	0.196	8.45E-01	3.15E-01	8.94E-01
NA	hsa-miR-203a-3p	ENSG00000199357	0.218	1.658	1.03E-01	0.165	1.412	1.62E-01	4.18E-02	3.21E-01
NA	hsa-miR-203a-3p	ENSG00000199362	0.218	1.658	1.03E-01	0.018	0.154	8.78E-01	3.33E-01	9.18E-01
NA	hsa-miR-203a-3p	ENSG00000199366	0.218	1.658	1.03E-01	0.262	2.291	2.49E-02	5.76E-03	1.05E-01
NA	hsa-miR-203a-3p	ENSG00000199370	0.218	1.658	1.03E-01	-0.217	-1.876	6.48E-02	4.54E-01	1.00E+00
NA	hsa-miR-203a-3p	ENSG00000199378	0.218	1.658	1.03E-01	-0.039	-0.328	7.44E-01	5.78E-01	1.00E+00
NA	hsa-miR-203a-3p	ENSG00000199392	0.218	1.658	1.03E-01	-0.185	-1.582	1.18E-01	6.13E-01	1.00E+00
NA	hsa-miR-203a-3p	ENSG00000199398	0.218	1.658	1.03E-01	0.058	0.489	6.26E-01	2.10E-01	7.42E-01
NA	hsa-miR-203a-3p	ENSG00000199405	0.218	1.658	1.03E-01	0.269	2.355	2.13E-02	4.90E-03	9.41E-02
NA	hsa-miR-203a-3p	ENSG00000199409	0.218	1.658	1.03E-01	-0.110	-0.935	3.53E-01	9.69E-01	1.00E+00
NA	hsa-miR-203a-3p	ENSG00000199410	0.218	1.658	1.03E-01	-0.099	-0.838	4.05E-01	9.03E-01	1.00E+00
NA	hsa-miR-203a-3p	ENSG00000199411	0.218	1.658	1.03E-01	-0.291	-2.559	1.26E-02	1.92E-01	7.09E-01
NA	hsa-miR-203a-3p	ENSG00000199424	0.218	1.658	1.03E-01	-0.099	-0.838	4.05E-01	9.03E-01	1.00E+00
NA	hsa-miR-203a-3p	ENSG00000199432	0.218	1.658	1.03E-01	-0.099	-0.838	4.05E-01	9.03E-01	1.00E+00
NA	hsa-miR-203a-3p	ENSG00000199440	0.218	1.658	1.03E-01	0.118	1.001	3.20E-01	9.11E-02	4.85E-01
NA	hsa-miR-203a-3p	ENSG00000199442	0.218	1.658	1.03E-01	-0.099	-0.838	4.05E-01	9.03E-01	1.00E+00
NA	hsa-miR-203a-3p	ENSG00000199444	0.218	1.658	1.03E-01	-0.097	-0.818	4.16E-01	8.90E-01	1.00E+00
NA	hsa-miR-203a-3p	ENSG00000199459	0.218	1.658	1.03E-01	0.023	0.191	8.49E-01	3.17E-01	8.97E-01
NA	hsa-miR-203a-3p	ENSG00000199461	0.218	1.658	1.03E-01	-0.098	-0.834	4.07E-01	9.01E-01	1.00E+00
NA	hsa-miR-203a-3p	ENSG00000199466	0.218	1.658	1.03E-01	0.134	1.135	2.60E-01	7.14E-02	4.31E-01
NA	hsa-miR-203a-3p	ENSG00000199470	0.218	1.658	1.03E-01	0.184	1.577	1.19E-01	2.97E-02	2.62E-01
NA	hsa-miR-203a-3p	ENSG00000199471	0.218	1.658	1.03E-01	0.205	1.767	8.15E-02	1.97E-02	2.13E-01
NA	hsa-miR-203a-3p	ENSG00000199472	0.218	1.658	1.03E-01	-0.109	-0.924	3.59E-01	9.62E-01	1.00E+00
NA	hsa-miR-203a-3p	ENSG00000199473	0.218	1.658	1.03E-01	-0.018	-0.150	8.81E-01	4.79E-01	1.00E+00
NA	hsa-miR-203a-3p	ENSG00000199474	0.218	1.658	1.03E-01	-0.099	-0.838	4.05E-01	9.03E-01	1.00E+00
NA	hsa-miR-203a-3p	ENSG00000199476	0.218	1.658	1.03E-01	-0.049	-0.415	6.79E-01	6.30E-01	1.00E+00
NA	hsa-miR-203a-3p	ENSG00000199487	0.218	1.658	1.03E-01	0.003	0.026	9.80E-01	3.91E-01	9.87E-01
NA	hsa-miR-203a-3p	ENSG00000199490	0.218	1.658	1.03E-01	0.086	0.724	4.72E-01	1.46E-01	6.13E-01
NA	hsa-miR-203a-3p	ENSG00000199515	0.218	1.658	1.03E-01	-0.082	-0.697	4.88E-01	8.09E-01	1.00E+00
NA	hsa-miR-203a-3p	ENSG00000199516	0.218	1.658	1.03E-01	-0.099	-0.838	4.05E-01	9.03E-01	1.00E+00
NA	hsa-miR-203a-3p	ENSG00000199530	0.218	1.658	1.03E-01	0.062	0.520	6.05E-01	2.00E-01	7.24E-01
NA	hsa-miR-203a-3p	ENSG00000199540	0.218	1.658	1.03E-01	-0.174	-1.487	1.41E-01	6.70E-01	1.00E+00
NA	hsa-miR-203a-3p	ENSG00000199550	0.218	1.658	1.03E-01	-0.058	-0.492	6.25E-01	6.77E-01	1.00E+00
NA	hsa-miR-203a-3p	ENSG00000199552	0.218	1.658	1.03E-01	-0.099	-0.836	4.06E-01	9.02E-01	1.00E+00
NA	hsa-miR-203a-3p	ENSG00000199565	0.218	1.658	1.03E-01	-0.065	-0.547	5.86E-01	7.12E-01	1.00E+00
NA	hsa-miR-203a-3p	ENSG00000199566	0.218	1.658	1.03E-01	-0.099	-0.838	4.05E-01	9.03E-01	1.00E+00
NA	hsa-miR-203a-3p	ENSG00000199567	0.218	1.658	1.03E-01	0.124	1.056	2.95E-01	8.26E-02	4.60E-01
NA	hsa-miR-203a-3p	ENSG00000199571	0.218	1.658	1.03E-01	-0.260	-2.273	2.61E-02	2.83E-01	8.59E-01
NA	hsa-miR-203a-3p	ENSG00000199580	0.218	1.658	1.03E-01	-0.029	-0.242	8.10E-01	5.29E-01	1.00E+00
NA	hsa-miR-203a-3p	ENSG00000199584	0.218	1.658	1.03E-01	-0.099	-0.838	4.05E-01	9.03E-01	1.00E+00
NA	hsa-miR-203a-3p	ENSG00000199591	0.218	1.658	1.03E-01	-0.095	-0.804	4.24E-01	8.81E-01	1.00E+00
NA	hsa-miR-203a-3p	ENSG00000199595	0.218	1.658	1.03E-01	-0.099	-0.838	4.05E-01	9.03E-01	1.00E+00
NA	hsa-miR-203a-3p	ENSG00000199630	0.218	1.658	1.03E-01	0.346	3.109	2.70E-03	6.45E-04	2.36E-02
NA	hsa-miR-203a-3p	ENSG00000199633	0.218	1.658	1.03E-01	-0.069	-0.580	5.64E-01	7.33E-01	1.00E+00
NA	hsa-miR-203a-3p	ENSG00000199635	0.218	1.658	1.03E-01	0.025	0.208	8.36E-01	3.10E-01	8.88E-01
NA	hsa-miR-203a-3p	ENSG00000199636	0.218	1.658	1.03E-01	0.044	0.369	7.13E-01	2.49E-01	8.09E-01
NA	hsa-miR-203a-3p	ENSG00000199641	0.218	1.658	1.03E-01	-0.064	-0.538	5.92E-01	7.07E-01	1.00E+00
NA	hsa-miR-203a-3p	ENSG00000199666	0.218	1.658	1.03E-01	-0.099	-0.838	4.05E-01	9.03E-01	1.00E+00
NA	hsa-miR-203a-3p	ENSG00000199667	0.218	1.658	1.03E-01	-0.081	-0.689	4.93E-01	8.04E-01	1.00E+00
NA	hsa-miR-203a-3p	ENSG00000199668	0.218	1.658	1.03E-01	-0.037	-0.309	7.58E-01	5.67E-01	1.00E+00
NA	hsa-miR-203a-3p	ENSG00000199676	0.218	1.658	1.03E-01	0.116	0.986	3.28E-01	9.36E-02	4.93E-01
NA	hsa-miR-203a-3p	ENSG00000199677	0.218	1.658	1.03E-01	-0.099	-0.838	4.05E-01	9.03E-01	1.00E+00
NA	hsa-miR-203a-3p	ENSG00000199698	0.218	1.658	1.03E-01	-0.099	-0.838	4.05E-01	9.03E-01	1.00E+00
NA	hsa-miR-203a-3p	ENSG00000199701	0.218	1.658	1.03E-01	-0.035	-0.293	7.71E-01	5.58E-01	1.00E+00
NA	hsa-miR-203a-3p	ENSG00000199705	0.218	1.658	1.03E-01	-0.089	-0.752	4.54E-01	8.46E-01	1.00E+00
NA	hsa-miR-203a-3p	ENSG00000199710	0.218	1.658	1.03E-01	-0.099	-0.838	4.05E-01	9.03E-01	1.00E+00
NA	hsa-miR-203a-3p	ENSG00000199711	0.218	1.658	1.03E-01	0.012	0.099	9.21E-01	3.57E-01	9.47E-01
NA	hsa-miR-203a-3p	ENSG00000199713	0.218	1.658	1.03E-01	-0.103	-0.872	3.86E-01	9.26E-01	1.00E+00
NA	hsa-miR-203a-3p	ENSG00000199715	0.218	1.658	1.03E-01	0.102	0.862	3.92E-01	1.16E-01	5.53E-01
NA	hsa-miR-203a-3p	ENSG00000199716	0.218	1.658	1.03E-01	0.072	0.608	5.45E-01	1.75E-01	6.75E-01
NA	hsa-miR-203a-3p	ENSG00000199727	0.218	1.658	1.03E-01	-0.099	-0.838	4.05E-01	9.03E-01	1.00E+00
NA	hsa-miR-203a-3p	ENSG00000199732	0.218	1.658	1.03E-01	0.174	1.489	1.41E-01	3.57E-02	2.93E-01
NA	hsa-miR-203a-3p	ENSG00000199740	0.218	1.658	1.03E-01	-0.090	-0.761	4.49E-01	8.52E-01	1.00E+00
NA	hsa-miR-203a-3p	ENSG00000199751	0.218	1.658	1.03E-01	-0.010	-0.084	9.34E-01	4.44E-01	1.00E+00
NA	hsa-miR-203a-3p	ENSG00000199755	0.218	1.658	1.03E-01	-0.022	-0.186	8.53E-01	4.98E-01	1.00E+00
NA	hsa-miR-203a-3p	ENSG00000199756	0.218	1.658	1.03E-01	-0.065	-0.546	5.87E-01	7.11E-01	1.00E+00
NA	hsa-miR-203a-3p	ENSG00000199762	0.218	1.658	1.03E-01	-0.022	-0.185	8.53E-01	4.98E-01	1.00E+00
NA	hsa-miR-203a-3p	ENSG00000199764	0.218	1.658	1.03E-01	-0.091	-0.773	4.42E-01	8.60E-01	1.00E+00
NA	hsa-miR-203a-3p	ENSG00000199769	0.218	1.658	1.03E-01	-0.099	-0.838	4.05E-01	9.03E-01	1.00E+00
NA	hsa-miR-203a-3p	ENSG00000199780	0.218	1.658	1.03E-01	-0.099	-0.838	4.05E-01	9.03E-01	1.00E+00
NA	hsa-miR-203a-3p	ENSG00000199781	0.218	1.658	1.03E-01	0.003	0.026	9.79E-01	3.91E-01	9.87E-01
NA	hsa-miR-203a-3p	ENSG00000199783	0.218	1.658	1.03E-01	-0.068	-0.576	5.66E-01	7.31E-01	1.00E+00
NA	hsa-miR-203a-3p	ENSG00000199787	0.218	1.658	1.03E-01	-0.032	-0.274	7.85E-01	5.47E-01	1.00E+00
NA	hsa-miR-203a-3p	ENSG00000199797	0.218	1.658	1.03E-01	-0.032	-0.273	7.86E-01	5.47E-01	1.00E+00
NA	hsa-miR-203a-3p	ENSG00000199801	0.218	1.658	1.03E-01	-0.014	-0.117	9.07E-01	4.62E-01	1.00E+00
NA	hsa-miR-203a-3p	ENSG00000199815	0.218	1.658	1.03E-01	0.015	0.126	9.00E-01	3.45E-01	9.32E-01
NA	hsa-miR-203a-3p	ENSG00000199832	0.218	1.658	1.03E-01	-0.097	-0.817	4.17E-01	8.90E-01	1.00E+00
NA	hsa-miR-203a-3p	ENSG00000199840	0.218	1.658	1.03E-01	-0.099	-0.838	4.05E-01	9.03E-01	1.00E+00
NA	hsa-miR-203a-3p	ENSG00000199851	0.218	1.658	1.03E-01	-0.199	-1.709	9.18E-02	5.41E-01	1.00E+00
NA	hsa-miR-203a-3p	ENSG00000199856	0.218	1.658	1.03E-01	0.035	0.296	7.68E-01	2.76E-01	8.49E-01
NA	hsa-miR-203a-3p	ENSG00000199857	0.218	1.658	1.03E-01	-0.139	-1.187	2.39E-01	8.62E-01	1.00E+00
NA	hsa-miR-203a-3p	ENSG00000199862	0.218	1.658	1.03E-01	0.051	0.431	6.68E-01	2.28E-01	7.74E-01
NA	hsa-miR-203a-3p	ENSG00000199866	0.218	1.658	1.03E-01	-0.143	-1.221	2.26E-01	8.39E-01	1.00E+00
NA	hsa-miR-203a-3p	ENSG00000199867	0.218	1.658	1.03E-01	-0.004	-0.030	9.76E-01	4.18E-01	1.00E+00
NA	hsa-miR-203a-3p	ENSG00000199870	0.218	1.658	1.03E-01	-0.092	-0.777	4.40E-01	8.63E-01	1.00E+00
NA	hsa-miR-203a-3p	ENSG00000199875	0.218	1.658	1.03E-01	-0.004	-0.035	9.72E-01	4.20E-01	1.00E+00
NA	hsa-miR-203a-3p	ENSG00000199881	0.218	1.658	1.03E-01	0.241	2.091	4.02E-02	9.37E-03	1.42E-01
NA	hsa-miR-203a-3p	ENSG00000199884	0.218	1.658	1.03E-01	-0.019	-0.164	8.70E-01	4.87E-01	1.00E+00
NA	hsa-miR-203a-3p	ENSG00000199890	0.218	1.658	1.03E-01	0.076	0.639	5.25E-01	1.67E-01	6.59E-01
NA	hsa-miR-203a-3p	ENSG00000199894	0.218	1.658	1.03E-01	-0.056	-0.473	6.38E-01	6.66E-01	1.00E+00
NA	hsa-miR-203a-3p	ENSG00000199895	0.218	1.658	1.03E-01	0.016	0.137	8.91E-01	3.40E-01	9.27E-01
NA	hsa-miR-203a-3p	ENSG00000199899	0.218	1.658	1.03E-01	0.148	1.264	2.11E-01	5.60E-02	3.79E-01
NA	hsa-miR-203a-3p	ENSG00000199901	0.218	1.658	1.03E-01	-0.125	-1.064	2.91E-01	9.44E-01	1.00E+00
NA	hsa-miR-203a-3p	ENSG00000199912	0.218	1.658	1.03E-01	-0.099	-0.838	4.05E-01	9.03E-01	1.00E+00
NA	hsa-miR-203a-3p	ENSG00000199913	0.218	1.658	1.03E-01	-0.129	-1.095	2.77E-01	9.23E-01	1.00E+00
NA	hsa-miR-203a-3p	ENSG00000199927	0.218	1.658	1.03E-01	-0.109	-0.926	3.58E-01	9.63E-01	1.00E+00
NA	hsa-miR-203a-3p	ENSG00000199933	0.218	1.658	1.03E-01	0.223	1.925	5.82E-02	1.38E-02	1.80E-01
NA	hsa-miR-203a-3p	ENSG00000199934	0.218	1.658	1.03E-01	-0.003	-0.025	9.80E-01	4.15E-01	1.00E+00
NA	hsa-miR-203a-3p	ENSG00000199938	0.218	1.658	1.03E-01	0.183	1.570	1.21E-01	3.02E-02	2.65E-01
NA	hsa-miR-203a-3p	ENSG00000199949	0.218	1.658	1.03E-01	-0.099	-0.838	4.05E-01	9.03E-01	1.00E+00
NA	hsa-miR-203a-3p	ENSG00000199959	0.218	1.658	1.03E-01	-0.099	-0.838	4.05E-01	9.03E-01	1.00E+00
NA	hsa-miR-203a-3p	ENSG00000199962	0.218	1.658	1.03E-01	0.147	1.254	2.14E-01	5.70E-02	3.83E-01
NA	hsa-miR-203a-3p	ENSG00000199964	0.218	1.658	1.03E-01	-0.098	-0.830	4.09E-01	8.98E-01	1.00E+00
NA	hsa-miR-203a-3p	ENSG00000199977	0.218	1.658	1.03E-01	0.050	0.420	6.76E-01	2.32E-01	7.80E-01
NA	hsa-miR-203a-3p	ENSG00000199979	0.218	1.658	1.03E-01	-0.139	-1.183	2.41E-01	8.64E-01	1.00E+00
NA	hsa-miR-203a-3p	ENSG00000199980	0.218	1.658	1.03E-01	-0.042	-0.355	7.23E-01	5.94E-01	1.00E+00
NA	hsa-miR-203a-3p	ENSG00000200008	0.218	1.658	1.03E-01	-0.198	-1.701	9.34E-02	5.46E-01	1.00E+00
NA	hsa-miR-203a-3p	ENSG00000200011	0.218	1.658	1.03E-01	-0.040	-0.341	7.34E-01	5.86E-01	1.00E+00
NA	hsa-miR-203a-3p	ENSG00000200024	0.218	1.658	1.03E-01	0.114	0.970	3.35E-01	9.62E-02	5.00E-01
NA	hsa-miR-203a-3p	ENSG00000200026	0.218	1.658	1.03E-01	0.074	0.621	5.36E-01	1.72E-01	6.68E-01
NA	hsa-miR-203a-3p	ENSG00000200040	0.218	1.658	1.03E-01	0.028	0.237	8.14E-01	2.99E-01	8.72E-01
NA	hsa-miR-203a-3p	ENSG00000200041	0.218	1.658	1.03E-01	0.173	1.478	1.44E-01	3.65E-02	2.96E-01
NA	hsa-miR-203a-3p	ENSG00000200042	0.218	1.658	1.03E-01	0.040	0.334	7.39E-01	2.62E-01	8.28E-01
NA	hsa-miR-203a-3p	ENSG00000200049	0.218	1.658	1.03E-01	-0.109	-0.921	3.60E-01	9.60E-01	1.00E+00
NA	hsa-miR-203a-3p	ENSG00000200051	0.218	1.658	1.03E-01	0.095	0.808	4.22E-01	1.27E-01	5.70E-01
NA	hsa-miR-203a-3p	ENSG00000200052	0.218	1.658	1.03E-01	-0.099	-0.838	4.05E-01	9.03E-01	1.00E+00
NA	hsa-miR-203a-3p	ENSG00000200059	0.218	1.658	1.03E-01	0.043	0.364	7.17E-01	2.51E-01	8.12E-01
NA	hsa-miR-203a-3p	ENSG00000200060	0.218	1.658	1.03E-01	-0.226	-1.952	5.49E-02	4.17E-01	1.00E+00
NA	hsa-miR-203a-3p	ENSG00000200063	0.218	1.658	1.03E-01	0.088	0.748	4.57E-01	1.40E-01	6.00E-01
NA	hsa-miR-203a-3p	ENSG00000200065	0.218	1.658	1.03E-01	-0.109	-0.924	3.59E-01	9.62E-01	1.00E+00
NA	hsa-miR-203a-3p	ENSG00000200066	0.218	1.658	1.03E-01	0.111	0.942	3.49E-01	1.01E-01	5.13E-01
NA	hsa-miR-203a-3p	ENSG00000200072	0.218	1.658	1.03E-01	-0.122	-1.036	3.04E-01	9.63E-01	1.00E+00
NA	hsa-miR-203a-3p	ENSG00000200075	0.218	1.658	1.03E-01	0.024	0.199	8.43E-01	3.14E-01	8.93E-01
NA	hsa-miR-203a-3p	ENSG00000200085	0.218	1.658	1.03E-01	-0.099	-0.838	4.05E-01	9.03E-01	1.00E+00
NA	hsa-miR-203a-3p	ENSG00000200090	0.218	1.658	1.03E-01	0.157	1.343	1.83E-01	4.79E-02	3.47E-01
NA	hsa-miR-203a-3p	ENSG00000200112	0.218	1.658	1.03E-01	-0.132	-1.121	2.66E-01	9.06E-01	1.00E+00
NA	hsa-miR-203a-3p	ENSG00000200113	0.218	1.658	1.03E-01	-0.242	-2.098	3.95E-02	3.52E-01	9.41E-01
NA	hsa-miR-203a-3p	ENSG00000200118	0.218	1.658	1.03E-01	0.245	2.134	3.63E-02	8.46E-03	1.34E-01
NA	hsa-miR-203a-3p	ENSG00000200120	0.218	1.658	1.03E-01	-0.009	-0.074	9.41E-01	4.40E-01	1.00E+00
NA	hsa-miR-203a-3p	ENSG00000200127	0.218	1.658	1.03E-01	0.224	1.934	5.70E-02	1.35E-02	1.78E-01
NA	hsa-miR-203a-3p	ENSG00000200130	0.218	1.658	1.03E-01	-0.186	-1.598	1.15E-01	6.04E-01	1.00E+00
NA	hsa-miR-203a-3p	ENSG00000200135	0.218	1.658	1.03E-01	-0.200	-1.722	8.95E-02	5.34E-01	1.00E+00
NA	hsa-miR-203a-3p	ENSG00000200138	0.218	1.658	1.03E-01	0.020	0.168	8.67E-01	3.27E-01	9.10E-01
NA	hsa-miR-203a-3p	ENSG00000200141	0.218	1.658	1.03E-01	0.144	1.229	2.23E-01	5.99E-02	3.94E-01
NA	hsa-miR-203a-3p	ENSG00000200142	0.218	1.658	1.03E-01	-0.056	-0.471	6.39E-01	6.64E-01	1.00E+00
NA	hsa-miR-203a-3p	ENSG00000200150	0.218	1.658	1.03E-01	-0.027	-0.228	8.20E-01	5.22E-01	1.00E+00
NA	hsa-miR-203a-3p	ENSG00000200162	0.218	1.658	1.03E-01	0.078	0.657	5.13E-01	1.62E-01	6.49E-01
NA	hsa-miR-203a-3p	ENSG00000200164	0.218	1.658	1.03E-01	0.132	1.126	2.64E-01	7.26E-02	4.31E-01
NA	hsa-miR-203a-3p	ENSG00000200170	0.218	1.658	1.03E-01	-0.016	-0.133	8.94E-01	4.70E-01	1.00E+00
NA	hsa-miR-203a-3p	ENSG00000200179	0.218	1.658	1.03E-01	-0.010	-0.081	9.35E-01	4.43E-01	1.00E+00
NA	hsa-miR-203a-3p	ENSG00000200191	0.218	1.658	1.03E-01	-0.099	-0.838	4.05E-01	9.03E-01	1.00E+00
NA	hsa-miR-203a-3p	ENSG00000200201	0.218	1.658	1.03E-01	0.238	2.060	4.30E-02	1.01E-02	1.49E-01
NA	hsa-miR-203a-3p	ENSG00000200206	0.218	1.658	1.03E-01	-0.010	-0.086	9.32E-01	4.45E-01	1.00E+00
NA	hsa-miR-203a-3p	ENSG00000200208	0.218	1.658	1.03E-01	-0.099	-0.838	4.05E-01	9.03E-01	1.00E+00
NA	hsa-miR-203a-3p	ENSG00000200209	0.218	1.658	1.03E-01	0.108	0.918	3.62E-01	1.05E-01	5.25E-01
NA	hsa-miR-203a-3p	ENSG00000200222	0.218	1.658	1.03E-01	-0.159	-1.360	1.78E-01	7.49E-01	1.00E+00
NA	hsa-miR-203a-3p	ENSG00000200235	0.218	1.658	1.03E-01	0.034	0.290	7.72E-01	2.78E-01	8.52E-01
NA	hsa-miR-203a-3p	ENSG00000200237	0.218	1.658	1.03E-01	-0.021	-0.176	8.61E-01	4.93E-01	1.00E+00
NA	hsa-miR-203a-3p	ENSG00000200241	0.218	1.658	1.03E-01	0.089	0.751	4.55E-01	1.40E-01	5.99E-01
NA	hsa-miR-203a-3p	ENSG00000200252	0.218	1.658	1.03E-01	0.085	0.718	4.75E-01	1.47E-01	6.16E-01
NA	hsa-miR-203a-3p	ENSG00000200256	0.218	1.658	1.03E-01	-0.071	-0.603	5.48E-01	7.48E-01	1.00E+00
NA	hsa-miR-203a-3p	ENSG00000200261	0.218	1.658	1.03E-01	0.078	0.661	5.11E-01	1.61E-01	6.47E-01
NA	hsa-miR-203a-3p	ENSG00000200262	0.218	1.658	1.03E-01	-0.099	-0.838	4.05E-01	9.03E-01	1.00E+00
NA	hsa-miR-203a-3p	ENSG00000200283	0.218	1.658	1.03E-01	-0.099	-0.838	4.05E-01	9.03E-01	1.00E+00
NA	hsa-miR-203a-3p	ENSG00000200288	0.218	1.658	1.03E-01	0.034	0.284	7.77E-01	2.80E-01	8.56E-01
NA	hsa-miR-203a-3p	ENSG00000200291	0.218	1.658	1.03E-01	-0.085	-0.721	4.73E-01	8.25E-01	1.00E+00
NA	hsa-miR-203a-3p	ENSG00000200294	0.218	1.658	1.03E-01	0.028	0.233	8.16E-01	3.00E-01	8.74E-01
NA	hsa-miR-203a-3p	ENSG00000200298	0.218	1.658	1.03E-01	-0.014	-0.121	9.04E-01	4.64E-01	1.00E+00
NA	hsa-miR-203a-3p	ENSG00000200309	0.218	1.658	1.03E-01	0.105	0.894	3.74E-01	1.10E-01	5.37E-01
NA	hsa-miR-203a-3p	ENSG00000200314	0.218	1.658	1.03E-01	0.101	0.852	3.97E-01	1.18E-01	5.57E-01
NA	hsa-miR-203a-3p	ENSG00000200318	0.218	1.658	1.03E-01	0.072	0.608	5.45E-01	1.75E-01	6.76E-01
NA	hsa-miR-203a-3p	ENSG00000200325	0.218	1.658	1.03E-01	-0.157	-1.342	1.84E-01	7.61E-01	1.00E+00
NA	hsa-miR-203a-3p	ENSG00000200332	0.218	1.658	1.03E-01	-0.009	-0.079	9.37E-01	4.42E-01	1.00E+00
NA	hsa-miR-203a-3p	ENSG00000200334	0.218	1.658	1.03E-01	-0.099	-0.838	4.05E-01	9.03E-01	1.00E+00
NA	hsa-miR-203a-3p	ENSG00000200344	0.218	1.658	1.03E-01	0.183	1.572	1.20E-01	3.01E-02	2.64E-01
NA	hsa-miR-203a-3p	ENSG00000200351	0.218	1.658	1.03E-01	0.122	1.033	3.05E-01	8.61E-02	4.71E-01
NA	hsa-miR-203a-3p	ENSG00000200355	0.218	1.658	1.03E-01	0.206	1.771	8.08E-02	1.95E-02	2.12E-01
NA	hsa-miR-203a-3p	ENSG00000200361	0.218	1.658	1.03E-01	-0.012	-0.102	9.19E-01	4.54E-01	1.00E+00
NA	hsa-miR-203a-3p	ENSG00000200377	0.218	1.658	1.03E-01	0.370	3.358	1.26E-03	3.13E-04	1.42E-02
NA	hsa-miR-203a-3p	ENSG00000200385	0.218	1.658	1.03E-01	0.022	0.188	8.51E-01	3.19E-01	8.99E-01
NA	hsa-miR-203a-3p	ENSG00000200390	0.218	1.658	1.03E-01	-0.134	-1.139	2.58E-01	8.93E-01	1.00E+00
NA	hsa-miR-203a-3p	ENSG00000200391	0.218	1.658	1.03E-01	-0.098	-0.832	4.08E-01	8.99E-01	1.00E+00
NA	hsa-miR-203a-3p	ENSG00000200397	0.218	1.658	1.03E-01	-0.095	-0.808	4.22E-01	8.84E-01	1.00E+00
NA	hsa-miR-203a-3p	ENSG00000200419	0.218	1.658	1.03E-01	-0.076	-0.645	5.21E-01	7.76E-01	1.00E+00
NA	hsa-miR-203a-3p	ENSG00000200421	0.218	1.658	1.03E-01	-0.105	-0.886	3.78E-01	9.36E-01	1.00E+00
NA	hsa-miR-203a-3p	ENSG00000200427	0.218	1.658	1.03E-01	0.040	0.336	7.38E-01	2.61E-01	8.27E-01
NA	hsa-miR-203a-3p	ENSG00000200428	0.218	1.658	1.03E-01	0.011	0.094	9.25E-01	3.59E-01	9.50E-01
NA	hsa-miR-203a-3p	ENSG00000200432	0.218	1.658	1.03E-01	-0.099	-0.838	4.05E-01	9.03E-01	1.00E+00
NA	hsa-miR-203a-3p	ENSG00000200436	0.218	1.658	1.03E-01	0.028	0.237	8.13E-01	2.99E-01	8.72E-01
NA	hsa-miR-203a-3p	ENSG00000200448	0.218	1.658	1.03E-01	0.104	0.885	3.79E-01	1.12E-01	5.42E-01
NA	hsa-miR-203a-3p	ENSG00000200485	0.218	1.658	1.03E-01	-0.172	-1.468	1.47E-01	6.82E-01	1.00E+00
NA	hsa-miR-203a-3p	ENSG00000200492	0.218	1.658	1.03E-01	-0.099	-0.838	4.05E-01	9.03E-01	1.00E+00
NA	hsa-miR-203a-3p	ENSG00000200494	0.218	1.658	1.03E-01	0.050	0.422	6.74E-01	2.31E-01	7.79E-01
NA	hsa-miR-203a-3p	ENSG00000200496	0.218	1.658	1.03E-01	-0.099	-0.838	4.05E-01	9.03E-01	1.00E+00
NA	hsa-miR-203a-3p	ENSG00000200502	0.218	1.658	1.03E-01	0.072	0.606	5.46E-01	1.76E-01	6.77E-01
NA	hsa-miR-203a-3p	ENSG00000200506	0.218	1.658	1.03E-01	0.185	1.585	1.17E-01	2.92E-02	2.60E-01
NA	hsa-miR-203a-3p	ENSG00000200508	0.218	1.658	1.03E-01	-0.149	-1.266	2.10E-01	8.10E-01	1.00E+00
NA	hsa-miR-203a-3p	ENSG00000200521	0.218	1.658	1.03E-01	-0.099	-0.838	4.05E-01	9.03E-01	1.00E+00
NA	hsa-miR-203a-3p	ENSG00000200536	0.218	1.658	1.03E-01	-0.119	-1.009	3.17E-01	9.81E-01	1.00E+00
NA	hsa-miR-203a-3p	ENSG00000200538	0.218	1.658	1.03E-01	-0.270	-2.359	2.11E-02	2.52E-01	8.14E-01
NA	hsa-miR-203a-3p	ENSG00000200544	0.218	1.658	1.03E-01	-0.038	-0.321	7.49E-01	5.74E-01	1.00E+00
NA	hsa-miR-203a-3p	ENSG00000200545	0.218	1.658	1.03E-01	-0.128	-1.085	2.82E-01	9.30E-01	1.00E+00
NA	hsa-miR-203a-3p	ENSG00000200547	0.218	1.658	1.03E-01	-0.053	-0.443	6.59E-01	6.47E-01	1.00E+00
NA	hsa-miR-203a-3p	ENSG00000200552	0.218	1.658	1.03E-01	0.006	0.048	9.61E-01	3.80E-01	9.75E-01
NA	hsa-miR-203a-3p	ENSG00000200553	0.218	1.658	1.03E-01	0.087	0.737	4.64E-01	1.43E-01	6.06E-01
NA	hsa-miR-203a-3p	ENSG00000200572	0.218	1.658	1.03E-01	-0.099	-0.838	4.05E-01	9.03E-01	1.00E+00
NA	hsa-miR-203a-3p	ENSG00000200579	0.218	1.658	1.03E-01	0.070	0.592	5.56E-01	1.80E-01	6.84E-01
NA	hsa-miR-203a-3p	ENSG00000200591	0.218	1.658	1.03E-01	0.236	2.050	4.41E-02	1.03E-02	1.51E-01
NA	hsa-miR-203a-3p	ENSG00000200600	0.218	1.658	1.03E-01	-0.036	-0.300	7.65E-01	5.62E-01	1.00E+00
NA	hsa-miR-203a-3p	ENSG00000200605	0.218	1.658	1.03E-01	-0.009	-0.075	9.40E-01	4.40E-01	1.00E+00
NA	hsa-miR-203a-3p	ENSG00000200606	0.218	1.658	1.03E-01	-0.020	-0.169	8.66E-01	4.89E-01	1.00E+00
NA	hsa-miR-203a-3p	ENSG00000200610	0.218	1.658	1.03E-01	-0.059	-0.502	6.17E-01	6.84E-01	1.00E+00
NA	hsa-miR-203a-3p	ENSG00000200615	0.218	1.658	1.03E-01	-0.099	-0.838	4.05E-01	9.03E-01	1.00E+00
NA	hsa-miR-203a-3p	ENSG00000200616	0.218	1.658	1.03E-01	-0.088	-0.744	4.60E-01	8.40E-01	1.00E+00
NA	hsa-miR-203a-3p	ENSG00000200620	0.218	1.658	1.03E-01	0.144	1.224	2.25E-01	6.04E-02	3.96E-01
NA	hsa-miR-203a-3p	ENSG00000200629	0.218	1.658	1.03E-01	-0.073	-0.613	5.42E-01	7.54E-01	1.00E+00
NA	hsa-miR-203a-3p	ENSG00000200630	0.218	1.658	1.03E-01	0.015	0.123	9.03E-01	3.47E-01	9.34E-01
NA	hsa-miR-203a-3p	ENSG00000200635	0.218	1.658	1.03E-01	-0.099	-0.838	4.05E-01	9.03E-01	1.00E+00
NA	hsa-miR-203a-3p	ENSG00000200651	0.218	1.658	1.03E-01	0.134	1.143	2.57E-01	7.04E-02	4.31E-01
NA	hsa-miR-203a-3p	ENSG00000200652	0.218	1.658	1.03E-01	-0.038	-0.318	7.52E-01	5.72E-01	1.00E+00
NA	hsa-miR-203a-3p	ENSG00000200658	0.218	1.658	1.03E-01	-0.131	-1.113	2.69E-01	9.11E-01	1.00E+00
NA	hsa-miR-203a-3p	ENSG00000200664	0.218	1.658	1.03E-01	-0.099	-0.838	4.05E-01	9.03E-01	1.00E+00
NA	hsa-miR-203a-3p	ENSG00000200677	0.218	1.658	1.03E-01	-0.157	-1.339	1.85E-01	7.62E-01	1.00E+00
NA	hsa-miR-203a-3p	ENSG00000200685	0.218	1.658	1.03E-01	0.164	1.404	1.65E-01	4.25E-02	3.24E-01
NA	hsa-miR-203a-3p	ENSG00000200688	0.218	1.658	1.03E-01	-0.056	-0.470	6.40E-01	6.64E-01	1.00E+00
NA	hsa-miR-203a-3p	ENSG00000200693	0.218	1.658	1.03E-01	-0.013	-0.106	9.16E-01	4.56E-01	1.00E+00
NA	hsa-miR-203a-3p	ENSG00000200702	0.218	1.658	1.03E-01	-0.099	-0.838	4.05E-01	9.03E-01	1.00E+00
NA	hsa-miR-203a-3p	ENSG00000200706	0.218	1.658	1.03E-01	0.094	0.800	4.26E-01	1.29E-01	5.74E-01
NA	hsa-miR-203a-3p	ENSG00000200714	0.218	1.658	1.03E-01	0.068	0.571	5.70E-01	1.86E-01	6.96E-01
NA	hsa-miR-203a-3p	ENSG00000200733	0.218	1.658	1.03E-01	-0.099	-0.838	4.05E-01	9.03E-01	1.00E+00
NA	hsa-miR-203a-3p	ENSG00000200737	0.218	1.658	1.03E-01	0.060	0.509	6.12E-01	2.04E-01	7.30E-01
NA	hsa-miR-203a-3p	ENSG00000200742	0.218	1.658	1.03E-01	0.041	0.347	7.30E-01	2.57E-01	8.21E-01
NA	hsa-miR-203a-3p	ENSG00000200750	0.218	1.658	1.03E-01	-0.036	-0.300	7.65E-01	5.62E-01	1.00E+00
NA	hsa-miR-203a-3p	ENSG00000200752	0.218	1.658	1.03E-01	-0.099	-0.838	4.05E-01	9.03E-01	1.00E+00
NA	hsa-miR-203a-3p	ENSG00000200753	0.218	1.658	1.03E-01	0.115	0.976	3.32E-01	9.52E-02	4.98E-01
NA	hsa-miR-203a-3p	ENSG00000200754	0.218	1.658	1.03E-01	-0.009	-0.075	9.41E-01	4.40E-01	1.00E+00
NA	hsa-miR-203a-3p	ENSG00000200764	0.218	1.658	1.03E-01	-0.099	-0.838	4.05E-01	9.03E-01	1.00E+00
NA	hsa-miR-203a-3p	ENSG00000200769	0.218	1.658	1.03E-01	0.122	1.038	3.03E-01	8.52E-02	4.68E-01
NA	hsa-miR-203a-3p	ENSG00000200788	0.218	1.658	1.03E-01	-0.016	-0.132	8.96E-01	4.69E-01	1.00E+00
NA	hsa-miR-203a-3p	ENSG00000200829	0.218	1.658	1.03E-01	-0.044	-0.367	7.15E-01	6.01E-01	1.00E+00
NA	hsa-miR-203a-3p	ENSG00000200833	0.218	1.658	1.03E-01	-0.076	-0.638	5.25E-01	7.71E-01	1.00E+00
NA	hsa-miR-203a-3p	ENSG00000200834	0.218	1.658	1.03E-01	0.178	1.524	1.32E-01	3.32E-02	2.81E-01
NA	hsa-miR-203a-3p	ENSG00000200842	0.218	1.658	1.03E-01	-0.059	-0.497	6.21E-01	6.81E-01	1.00E+00
NA	hsa-miR-203a-3p	ENSG00000200847	0.218	1.658	1.03E-01	0.049	0.416	6.79E-01	2.33E-01	7.82E-01
NA	hsa-miR-203a-3p	ENSG00000200855	0.218	1.658	1.03E-01	0.195	1.676	9.81E-02	2.41E-02	2.31E-01
NA	hsa-miR-203a-3p	ENSG00000200857	0.218	1.658	1.03E-01	-0.099	-0.838	4.05E-01	9.03E-01	1.00E+00
NA	hsa-miR-203a-3p	ENSG00000200860	0.218	1.658	1.03E-01	-0.150	-1.276	2.06E-01	8.03E-01	1.00E+00
NA	hsa-miR-203a-3p	ENSG00000200874	0.218	1.658	1.03E-01	0.047	0.401	6.90E-01	2.39E-01	7.91E-01
NA	hsa-miR-203a-3p	ENSG00000200883	0.218	1.658	1.03E-01	-0.004	-0.037	9.70E-01	4.21E-01	1.00E+00
NA	hsa-miR-203a-3p	ENSG00000200884	0.218	1.658	1.03E-01	0.225	1.948	5.54E-02	1.31E-02	1.75E-01
NA	hsa-miR-203a-3p	ENSG00000200888	0.218	1.658	1.03E-01	-0.155	-1.326	1.89E-01	7.71E-01	1.00E+00
NA	hsa-miR-203a-3p	ENSG00000200891	0.218	1.658	1.03E-01	-0.099	-0.838	4.05E-01	9.03E-01	1.00E+00
NA	hsa-miR-203a-3p	ENSG00000200897	0.218	1.658	1.03E-01	0.020	0.170	8.66E-01	3.26E-01	9.09E-01
NA	hsa-miR-203a-3p	ENSG00000200922	0.218	1.658	1.03E-01	0.196	1.680	9.74E-02	2.39E-02	2.29E-01
NA	hsa-miR-203a-3p	ENSG00000200953	0.218	1.658	1.03E-01	-0.238	-2.062	4.28E-02	3.67E-01	9.60E-01
NA	hsa-miR-203a-3p	ENSG00000200969	0.218	1.658	1.03E-01	-0.099	-0.838	4.05E-01	9.03E-01	1.00E+00
NA	hsa-miR-203a-3p	ENSG00000200976	0.218	1.658	1.03E-01	0.061	0.511	6.11E-01	2.03E-01	7.29E-01
NA	hsa-miR-203a-3p	ENSG00000200980	0.218	1.658	1.03E-01	-0.119	-1.007	3.17E-01	9.82E-01	1.00E+00
NA	hsa-miR-203a-3p	ENSG00000200982	0.218	1.658	1.03E-01	-0.117	-0.989	3.26E-01	9.94E-01	1.00E+00
NA	hsa-miR-203a-3p	ENSG00000200991	0.218	1.658	1.03E-01	0.094	0.795	4.29E-01	1.30E-01	5.76E-01
NA	hsa-miR-203a-3p	ENSG00000200998	0.218	1.658	1.03E-01	-0.141	-1.203	2.33E-01	8.51E-01	1.00E+00
NA	hsa-miR-203a-3p	ENSG00000200999	0.218	1.658	1.03E-01	0.159	1.353	1.80E-01	4.70E-02	3.43E-01
NA	hsa-miR-203a-3p	ENSG00000201003	0.218	1.658	1.03E-01	-0.118	-1.003	3.19E-01	9.85E-01	1.00E+00
NA	hsa-miR-203a-3p	ENSG00000201006	0.218	1.658	1.03E-01	-0.072	-0.610	5.44E-01	7.53E-01	1.00E+00
NA	hsa-miR-203a-3p	ENSG00000201009	0.218	1.658	1.03E-01	-0.019	-0.158	8.75E-01	4.83E-01	1.00E+00
NA	hsa-miR-203a-3p	ENSG00000201012	0.218	1.658	1.03E-01	-0.022	-0.187	8.52E-01	4.99E-01	1.00E+00
NA	hsa-miR-203a-3p	ENSG00000201013	0.218	1.658	1.03E-01	0.151	1.291	2.01E-01	5.31E-02	3.68E-01
NA	hsa-miR-203a-3p	ENSG00000201023	0.218	1.658	1.03E-01	0.049	0.415	6.79E-01	2.34E-01	7.83E-01
NA	hsa-miR-203a-3p	ENSG00000201025	0.218	1.658	1.03E-01	-0.063	-0.535	5.94E-01	7.05E-01	1.00E+00
NA	hsa-miR-203a-3p	ENSG00000201026	0.218	1.658	1.03E-01	-0.099	-0.838	4.05E-01	9.03E-01	1.00E+00
NA	hsa-miR-203a-3p	ENSG00000201031	0.218	1.658	1.03E-01	-0.066	-0.557	5.79E-01	7.18E-01	1.00E+00
NA	hsa-miR-203a-3p	ENSG00000201034	0.218	1.658	1.03E-01	-0.070	-0.591	5.56E-01	7.41E-01	1.00E+00
NA	hsa-miR-203a-3p	ENSG00000201036	0.218	1.658	1.03E-01	0.072	0.610	5.44E-01	1.75E-01	6.74E-01
NA	hsa-miR-203a-3p	ENSG00000201042	0.218	1.658	1.03E-01	-0.099	-0.838	4.05E-01	9.03E-01	1.00E+00
NA	hsa-miR-203a-3p	ENSG00000201047	0.218	1.658	1.03E-01	0.096	0.813	4.19E-01	1.26E-01	5.67E-01
NA	hsa-miR-203a-3p	ENSG00000201048	0.218	1.658	1.03E-01	-0.040	-0.337	7.37E-01	5.84E-01	1.00E+00
NA	hsa-miR-203a-3p	ENSG00000201071	0.218	1.658	1.03E-01	0.141	1.198	2.35E-01	6.34E-02	4.07E-01
NA	hsa-miR-203a-3p	ENSG00000201074	0.218	1.658	1.03E-01	-0.099	-0.838	4.05E-01	9.03E-01	1.00E+00
NA	hsa-miR-203a-3p	ENSG00000201075	0.218	1.658	1.03E-01	0.038	0.320	7.50E-01	2.67E-01	8.36E-01
NA	hsa-miR-203a-3p	ENSG00000201088	0.218	1.658	1.03E-01	-0.099	-0.838	4.05E-01	9.03E-01	1.00E+00
NA	hsa-miR-203a-3p	ENSG00000201102	0.218	1.658	1.03E-01	0.127	1.082	2.83E-01	7.87E-02	4.48E-01
NA	hsa-miR-203a-3p	ENSG00000201114	0.218	1.658	1.03E-01	0.056	0.470	6.40E-01	2.16E-01	7.52E-01
NA	hsa-miR-203a-3p	ENSG00000201118	0.218	1.658	1.03E-01	0.131	1.111	2.71E-01	7.47E-02	4.35E-01
NA	hsa-miR-203a-3p	ENSG00000201121	0.218	1.658	1.03E-01	0.219	1.894	6.23E-02	1.48E-02	1.88E-01
NA	hsa-miR-203a-3p	ENSG00000201129	0.218	1.658	1.03E-01	-0.287	-2.528	1.37E-02	2.00E-01	7.24E-01
NA	hsa-miR-203a-3p	ENSG00000201133	0.218	1.658	1.03E-01	-0.099	-0.838	4.05E-01	9.03E-01	1.00E+00
NA	hsa-miR-203a-3p	ENSG00000201134	0.218	1.658	1.03E-01	0.081	0.686	4.95E-01	1.55E-01	6.33E-01
NA	hsa-miR-203a-3p	ENSG00000201138	0.218	1.658	1.03E-01	-0.137	-1.166	2.47E-01	8.75E-01	1.00E+00
NA	hsa-miR-203a-3p	ENSG00000201151	0.218	1.658	1.03E-01	-0.011	-0.094	9.25E-01	4.50E-01	1.00E+00
NA	hsa-miR-203a-3p	ENSG00000201157	0.218	1.658	1.03E-01	0.170	1.451	1.51E-01	3.86E-02	3.06E-01
NA	hsa-miR-203a-3p	ENSG00000201160	0.218	1.658	1.03E-01	-0.056	-0.476	6.35E-01	6.68E-01	1.00E+00
NA	hsa-miR-203a-3p	ENSG00000201178	0.218	1.658	1.03E-01	0.129	1.097	2.76E-01	7.66E-02	4.41E-01
NA	hsa-miR-203a-3p	ENSG00000201204	0.218	1.658	1.03E-01	-0.066	-0.557	5.79E-01	7.18E-01	1.00E+00
NA	hsa-miR-203a-3p	ENSG00000201207	0.218	1.658	1.03E-01	-0.082	-0.697	4.88E-01	8.10E-01	1.00E+00
NA	hsa-miR-203a-3p	ENSG00000201208	0.218	1.658	1.03E-01	0.011	0.094	9.26E-01	3.59E-01	9.50E-01
NA	hsa-miR-203a-3p	ENSG00000201209	0.218	1.658	1.03E-01	-0.035	-0.297	7.68E-01	5.60E-01	1.00E+00
NA	hsa-miR-203a-3p	ENSG00000201216	0.218	1.658	1.03E-01	0.077	0.651	5.17E-01	1.64E-01	6.52E-01
NA	hsa-miR-203a-3p	ENSG00000201217	0.218	1.658	1.03E-01	0.210	1.813	7.41E-02	1.78E-02	2.00E-01
NA	hsa-miR-203a-3p	ENSG00000201218	0.218	1.658	1.03E-01	0.140	1.193	2.37E-01	6.41E-02	4.10E-01
NA	hsa-miR-203a-3p	ENSG00000201228	0.218	1.658	1.03E-01	-0.090	-0.761	4.49E-01	8.52E-01	1.00E+00
NA	hsa-miR-203a-3p	ENSG00000201229	0.218	1.658	1.03E-01	-0.096	-0.808	4.22E-01	8.84E-01	1.00E+00
NA	hsa-miR-203a-3p	ENSG00000201239	0.218	1.658	1.03E-01	-0.152	-1.299	1.98E-01	7.89E-01	1.00E+00
NA	hsa-miR-203a-3p	ENSG00000201245	0.218	1.658	1.03E-01	-0.063	-0.534	5.95E-01	7.04E-01	1.00E+00
NA	hsa-miR-203a-3p	ENSG00000201264	0.218	1.658	1.03E-01	0.147	1.255	2.14E-01	5.69E-02	3.83E-01
NA	hsa-miR-203a-3p	ENSG00000201277	0.218	1.658	1.03E-01	-0.086	-0.725	4.71E-01	8.28E-01	1.00E+00
NA	hsa-miR-203a-3p	ENSG00000201279	0.218	1.658	1.03E-01	-0.003	-0.026	9.79E-01	4.16E-01	1.00E+00
NA	hsa-miR-203a-3p	ENSG00000201282	0.218	1.658	1.03E-01	0.008	0.070	9.45E-01	3.70E-01	9.64E-01
NA	hsa-miR-203a-3p	ENSG00000201285	0.218	1.658	1.03E-01	-0.053	-0.447	6.56E-01	6.50E-01	1.00E+00
NA	hsa-miR-203a-3p	ENSG00000201297	0.218	1.658	1.03E-01	-0.154	-1.310	1.94E-01	7.81E-01	1.00E+00
NA	hsa-miR-203a-3p	ENSG00000201309	0.218	1.658	1.03E-01	-0.089	-0.750	4.56E-01	8.44E-01	1.00E+00
NA	hsa-miR-203a-3p	ENSG00000201311	0.218	1.658	1.03E-01	-0.099	-0.838	4.05E-01	9.03E-01	1.00E+00
NA	hsa-miR-203a-3p	ENSG00000201314	0.218	1.658	1.03E-01	-0.099	-0.838	4.05E-01	9.03E-01	1.00E+00
NA	hsa-miR-203a-3p	ENSG00000201316	0.218	1.658	1.03E-01	-0.099	-0.838	4.05E-01	9.03E-01	1.00E+00
NA	hsa-miR-203a-3p	ENSG00000201329	0.218	1.658	1.03E-01	-0.099	-0.838	4.05E-01	9.03E-01	1.00E+00
NA	hsa-miR-203a-3p	ENSG00000201339	0.218	1.658	1.03E-01	0.142	1.209	2.31E-01	6.21E-02	4.03E-01
NA	hsa-miR-203a-3p	ENSG00000201340	0.218	1.658	1.03E-01	0.129	1.095	2.77E-01	7.69E-02	4.42E-01
NA	hsa-miR-203a-3p	ENSG00000201343	0.218	1.658	1.03E-01	0.205	1.767	8.15E-02	1.97E-02	2.13E-01
NA	hsa-miR-203a-3p	ENSG00000201346	0.218	1.658	1.03E-01	0.042	0.351	7.27E-01	2.56E-01	8.19E-01
NA	hsa-miR-203a-3p	ENSG00000201351	0.218	1.658	1.03E-01	-0.082	-0.695	4.89E-01	8.08E-01	1.00E+00
NA	hsa-miR-203a-3p	ENSG00000201354	0.218	1.658	1.03E-01	0.064	0.538	5.92E-01	1.95E-01	7.14E-01
NA	hsa-miR-203a-3p	ENSG00000201363	0.218	1.658	1.03E-01	-0.093	-0.783	4.36E-01	8.67E-01	1.00E+00
NA	hsa-miR-203a-3p	ENSG00000201365	0.218	1.658	1.03E-01	-0.028	-0.239	8.12E-01	5.28E-01	1.00E+00
NA	hsa-miR-203a-3p	ENSG00000201368	0.218	1.658	1.03E-01	-0.029	-0.243	8.09E-01	5.30E-01	1.00E+00
NA	hsa-miR-203a-3p	ENSG00000201370	0.218	1.658	1.03E-01	-0.112	-0.948	3.46E-01	9.78E-01	1.00E+00
NA	hsa-miR-203a-3p	ENSG00000201371	0.218	1.658	1.03E-01	0.116	0.988	3.26E-01	9.32E-02	4.92E-01
NA	hsa-miR-203a-3p	ENSG00000201376	0.218	1.658	1.03E-01	0.038	0.319	7.51E-01	2.67E-01	8.36E-01
NA	hsa-miR-203a-3p	ENSG00000201378	0.218	1.658	1.03E-01	0.170	1.455	1.50E-01	3.82E-02	3.05E-01
NA	hsa-miR-203a-3p	ENSG00000201384	0.218	1.658	1.03E-01	0.290	2.556	1.27E-02	2.93E-03	6.69E-02
NA	hsa-miR-203a-3p	ENSG00000201388	0.218	1.658	1.03E-01	0.145	1.235	2.21E-01	5.91E-02	3.92E-01
NA	hsa-miR-203a-3p	ENSG00000201393	0.218	1.658	1.03E-01	-0.094	-0.797	4.28E-01	8.76E-01	1.00E+00
NA	hsa-miR-203a-3p	ENSG00000201398	0.218	1.658	1.03E-01	0.047	0.400	6.91E-01	2.39E-01	7.91E-01
NA	hsa-miR-203a-3p	ENSG00000201407	0.218	1.658	1.03E-01	0.076	0.644	5.22E-01	1.66E-01	6.56E-01
NA	hsa-miR-203a-3p	ENSG00000201410	0.218	1.658	1.03E-01	-0.099	-0.838	4.05E-01	9.03E-01	1.00E+00
NA	hsa-miR-203a-3p	ENSG00000201412	0.218	1.658	1.03E-01	-0.099	-0.838	4.05E-01	9.03E-01	1.00E+00
NA	hsa-miR-203a-3p	ENSG00000201421	0.218	1.658	1.03E-01	0.151	1.287	2.02E-01	5.35E-02	3.69E-01
NA	hsa-miR-203a-3p	ENSG00000201425	0.218	1.658	1.03E-01	-0.140	-1.187	2.39E-01	8.62E-01	1.00E+00
NA	hsa-miR-203a-3p	ENSG00000201426	0.218	1.658	1.03E-01	-0.099	-0.838	4.05E-01	9.03E-01	1.00E+00
NA	hsa-miR-203a-3p	ENSG00000201432	0.218	1.658	1.03E-01	0.221	1.912	5.99E-02	1.42E-02	1.83E-01
NA	hsa-miR-203a-3p	ENSG00000201442	0.218	1.658	1.03E-01	-0.099	-0.838	4.05E-01	9.03E-01	1.00E+00
NA	hsa-miR-203a-3p	ENSG00000201448	0.218	1.658	1.03E-01	0.009	0.072	9.43E-01	3.69E-01	9.63E-01
NA	hsa-miR-203a-3p	ENSG00000201451	0.218	1.658	1.03E-01	0.099	0.841	4.03E-01	1.20E-01	5.57E-01
NA	hsa-miR-203a-3p	ENSG00000201464	0.218	1.658	1.03E-01	0.000	0.001	9.99E-01	4.03E-01	1.00E+00
NA	hsa-miR-203a-3p	ENSG00000201466	0.218	1.658	1.03E-01	-0.111	-0.945	3.48E-01	9.76E-01	1.00E+00
NA	hsa-miR-203a-3p	ENSG00000201467	0.218	1.658	1.03E-01	-0.070	-0.589	5.58E-01	7.39E-01	1.00E+00
NA	hsa-miR-203a-3p	ENSG00000201483	0.218	1.658	1.03E-01	0.116	0.983	3.29E-01	9.40E-02	4.94E-01
NA	hsa-miR-203a-3p	ENSG00000201489	0.218	1.658	1.03E-01	-0.013	-0.109	9.13E-01	4.58E-01	1.00E+00
NA	hsa-miR-203a-3p	ENSG00000201498	0.218	1.658	1.03E-01	-0.079	-0.672	5.04E-01	7.93E-01	1.00E+00
NA	hsa-miR-203a-3p	ENSG00000201500	0.218	1.658	1.03E-01	-0.168	-1.437	1.55E-01	7.01E-01	1.00E+00
NA	hsa-miR-203a-3p	ENSG00000201501	0.218	1.658	1.03E-01	0.121	1.027	3.08E-01	8.70E-02	4.73E-01
NA	hsa-miR-203a-3p	ENSG00000201502	0.218	1.658	1.03E-01	-0.019	-0.157	8.76E-01	4.83E-01	1.00E+00
NA	hsa-miR-203a-3p	ENSG00000201509	0.218	1.658	1.03E-01	-0.050	-0.420	6.76E-01	6.33E-01	1.00E+00
NA	hsa-miR-203a-3p	ENSG00000201511	0.218	1.658	1.03E-01	-0.100	-0.850	3.98E-01	9.11E-01	1.00E+00
NA	hsa-miR-203a-3p	ENSG00000201516	0.218	1.658	1.03E-01	-0.148	-1.265	2.10E-01	8.10E-01	1.00E+00
NA	hsa-miR-203a-3p	ENSG00000201529	0.218	1.658	1.03E-01	-0.059	-0.499	6.20E-01	6.82E-01	1.00E+00
NA	hsa-miR-203a-3p	ENSG00000201535	0.218	1.658	1.03E-01	-0.061	-0.516	6.08E-01	6.93E-01	1.00E+00
NA	hsa-miR-203a-3p	ENSG00000201541	0.218	1.658	1.03E-01	-0.099	-0.838	4.05E-01	9.03E-01	1.00E+00
NA	hsa-miR-203a-3p	ENSG00000201542	0.218	1.658	1.03E-01	0.073	0.618	5.38E-01	1.72E-01	6.70E-01
NA	hsa-miR-203a-3p	ENSG00000201547	0.218	1.658	1.03E-01	-0.231	-2.000	4.93E-02	3.95E-01	9.92E-01
NA	hsa-miR-203a-3p	ENSG00000201548	0.218	1.658	1.03E-01	0.040	0.337	7.37E-01	2.61E-01	8.27E-01
NA	hsa-miR-203a-3p	ENSG00000201549	0.218	1.658	1.03E-01	-0.157	-1.336	1.86E-01	7.65E-01	1.00E+00
NA	hsa-miR-203a-3p	ENSG00000201554	0.218	1.658	1.03E-01	0.125	1.064	2.91E-01	8.14E-02	4.56E-01
NA	hsa-miR-203a-3p	ENSG00000201555	0.218	1.658	1.03E-01	0.168	1.433	1.56E-01	4.00E-02	3.13E-01
NA	hsa-miR-203a-3p	ENSG00000201563	0.218	1.658	1.03E-01	0.017	0.142	8.88E-01	3.38E-01	9.24E-01
NA	hsa-miR-203a-3p	ENSG00000201565	0.218	1.658	1.03E-01	0.038	0.323	7.48E-01	2.66E-01	8.35E-01
NA	hsa-miR-203a-3p	ENSG00000201566	0.218	1.658	1.03E-01	-0.094	-0.799	4.27E-01	8.77E-01	1.00E+00
NA	hsa-miR-203a-3p	ENSG00000201573	0.218	1.658	1.03E-01	0.193	1.654	1.03E-01	2.52E-02	2.38E-01
NA	hsa-miR-203a-3p	ENSG00000201584	0.218	1.658	1.03E-01	-0.100	-0.847	4.00E-01	9.10E-01	1.00E+00
NA	hsa-miR-203a-3p	ENSG00000201592	0.218	1.658	1.03E-01	-0.099	-0.836	4.06E-01	9.02E-01	1.00E+00
NA	hsa-miR-203a-3p	ENSG00000201596	0.218	1.658	1.03E-01	0.082	0.692	4.91E-01	1.53E-01	6.30E-01
NA	hsa-miR-203a-3p	ENSG00000201602	0.218	1.658	1.03E-01	-0.168	-1.434	1.56E-01	7.02E-01	1.00E+00
NA	hsa-miR-203a-3p	ENSG00000201619	0.218	1.658	1.03E-01	-0.067	-0.564	5.74E-01	7.23E-01	1.00E+00
NA	hsa-miR-203a-3p	ENSG00000201624	0.218	1.658	1.03E-01	-0.099	-0.838	4.05E-01	9.03E-01	1.00E+00
NA	hsa-miR-203a-3p	ENSG00000201627	0.218	1.658	1.03E-01	0.020	0.166	8.69E-01	3.28E-01	9.11E-01
NA	hsa-miR-203a-3p	ENSG00000201633	0.218	1.658	1.03E-01	-0.099	-0.838	4.05E-01	9.03E-01	1.00E+00
NA	hsa-miR-203a-3p	ENSG00000201635	0.218	1.658	1.03E-01	0.008	0.069	9.46E-01	3.71E-01	9.64E-01
NA	hsa-miR-203a-3p	ENSG00000201644	0.218	1.658	1.03E-01	0.000	0.001	1.00E+00	4.03E-01	1.00E+00
NA	hsa-miR-203a-3p	ENSG00000201649	0.218	1.658	1.03E-01	0.001	0.008	9.94E-01	3.99E-01	9.97E-01
NA	hsa-miR-203a-3p	ENSG00000201663	0.218	1.658	1.03E-01	-0.099	-0.838	4.05E-01	9.03E-01	1.00E+00
NA	hsa-miR-203a-3p	ENSG00000201666	0.218	1.658	1.03E-01	-0.038	-0.324	7.47E-01	5.76E-01	1.00E+00
NA	hsa-miR-203a-3p	ENSG00000201668	0.218	1.658	1.03E-01	0.335	2.992	3.81E-03	9.00E-04	2.99E-02
NA	hsa-miR-203a-3p	ENSG00000201674	0.218	1.658	1.03E-01	0.137	1.169	2.46E-01	6.70E-02	4.20E-01
NA	hsa-miR-203a-3p	ENSG00000201678	0.218	1.658	1.03E-01	0.179	1.529	1.31E-01	3.28E-02	2.79E-01
NA	hsa-miR-203a-3p	ENSG00000201680	0.218	1.658	1.03E-01	0.087	0.737	4.63E-01	1.43E-01	6.06E-01
NA	hsa-miR-203a-3p	ENSG00000201683	0.218	1.658	1.03E-01	-0.152	-1.292	2.01E-01	7.93E-01	1.00E+00
NA	hsa-miR-203a-3p	ENSG00000201701	0.218	1.658	1.03E-01	-0.036	-0.302	7.63E-01	5.63E-01	1.00E+00
NA	hsa-miR-203a-3p	ENSG00000201710	0.218	1.658	1.03E-01	-0.042	-0.354	7.25E-01	5.93E-01	1.00E+00
NA	hsa-miR-203a-3p	ENSG00000201723	0.218	1.658	1.03E-01	-0.008	-0.064	9.49E-01	4.35E-01	1.00E+00
NA	hsa-miR-203a-3p	ENSG00000201724	0.218	1.658	1.03E-01	0.280	2.460	1.63E-02	3.76E-03	7.89E-02
NA	hsa-miR-203a-3p	ENSG00000201733	0.218	1.658	1.03E-01	-0.261	-2.283	2.54E-02	2.79E-01	8.54E-01
NA	hsa-miR-203a-3p	ENSG00000201741	0.218	1.658	1.03E-01	-0.099	-0.838	4.05E-01	9.03E-01	1.00E+00
NA	hsa-miR-203a-3p	ENSG00000201749	0.218	1.658	1.03E-01	0.179	1.536	1.29E-01	3.24E-02	2.76E-01
NA	hsa-miR-203a-3p	ENSG00000201774	0.218	1.658	1.03E-01	-0.096	-0.812	4.19E-01	8.86E-01	1.00E+00
NA	hsa-miR-203a-3p	ENSG00000201786	0.218	1.658	1.03E-01	0.085	0.720	4.74E-01	1.47E-01	6.15E-01
NA	hsa-miR-203a-3p	ENSG00000201788	0.218	1.658	1.03E-01	-0.044	-0.371	7.12E-01	6.04E-01	1.00E+00
NA	hsa-miR-203a-3p	ENSG00000201791	0.218	1.658	1.03E-01	0.380	3.457	9.25E-04	2.33E-04	1.15E-02
NA	hsa-miR-203a-3p	ENSG00000201800	0.218	1.658	1.03E-01	0.217	1.872	6.53E-02	1.56E-02	1.89E-01
NA	hsa-miR-203a-3p	ENSG00000201807	0.218	1.658	1.03E-01	0.142	1.205	2.32E-01	6.26E-02	4.04E-01
NA	hsa-miR-203a-3p	ENSG00000201809	0.218	1.658	1.03E-01	-0.099	-0.838	4.05E-01	9.03E-01	1.00E+00
NA	hsa-miR-203a-3p	ENSG00000201810	0.218	1.658	1.03E-01	-0.080	-0.678	5.00E-01	7.97E-01	1.00E+00
NA	hsa-miR-203a-3p	ENSG00000201811	0.218	1.658	1.03E-01	-0.047	-0.400	6.90E-01	6.21E-01	1.00E+00
NA	hsa-miR-203a-3p	ENSG00000201816	0.218	1.658	1.03E-01	0.117	0.989	3.26E-01	9.31E-02	4.91E-01
NA	hsa-miR-203a-3p	ENSG00000201820	0.218	1.658	1.03E-01	0.208	1.794	7.71E-02	1.86E-02	2.05E-01
NA	hsa-miR-203a-3p	ENSG00000201827	0.218	1.658	1.03E-01	0.037	0.310	7.57E-01	2.71E-01	8.41E-01
NA	hsa-miR-203a-3p	ENSG00000201830	0.218	1.658	1.03E-01	-0.091	-0.769	4.45E-01	8.57E-01	1.00E+00
NA	hsa-miR-203a-3p	ENSG00000201843	0.218	1.658	1.03E-01	-0.099	-0.838	4.05E-01	9.03E-01	1.00E+00
NA	hsa-miR-203a-3p	ENSG00000201847	0.218	1.658	1.03E-01	-0.141	-1.202	2.33E-01	8.52E-01	1.00E+00
NA	hsa-miR-203a-3p	ENSG00000201850	0.218	1.658	1.03E-01	-0.053	-0.445	6.58E-01	6.48E-01	1.00E+00
NA	hsa-miR-203a-3p	ENSG00000201860	0.218	1.658	1.03E-01	-0.054	-0.453	6.52E-01	6.53E-01	1.00E+00
NA	hsa-miR-203a-3p	ENSG00000201862	0.218	1.658	1.03E-01	0.162	1.387	1.70E-01	4.39E-02	3.30E-01
NA	hsa-miR-203a-3p	ENSG00000201863	0.218	1.658	1.03E-01	-0.046	-0.389	6.98E-01	6.15E-01	1.00E+00
NA	hsa-miR-203a-3p	ENSG00000201867	0.218	1.658	1.03E-01	-0.006	-0.048	9.62E-01	4.26E-01	1.00E+00
NA	hsa-miR-203a-3p	ENSG00000201868	0.218	1.658	1.03E-01	0.020	0.170	8.66E-01	3.26E-01	9.09E-01
NA	hsa-miR-203a-3p	ENSG00000201881	0.218	1.658	1.03E-01	-0.099	-0.838	4.05E-01	9.03E-01	1.00E+00
NA	hsa-miR-203a-3p	ENSG00000201882	0.218	1.658	1.03E-01	0.088	0.742	4.60E-01	1.42E-01	6.03E-01
NA	hsa-miR-203a-3p	ENSG00000201884	0.218	1.658	1.03E-01	0.111	0.945	3.48E-01	1.01E-01	5.12E-01
NA	hsa-miR-203a-3p	ENSG00000201885	0.218	1.658	1.03E-01	-0.107	-0.905	3.69E-01	9.49E-01	1.00E+00
NA	hsa-miR-203a-3p	ENSG00000201892	0.218	1.658	1.03E-01	0.025	0.207	8.36E-01	3.11E-01	8.88E-01
NA	hsa-miR-203a-3p	ENSG00000201898	0.218	1.658	1.03E-01	0.005	0.038	9.69E-01	3.85E-01	9.81E-01
NA	hsa-miR-203a-3p	ENSG00000201900	0.218	1.658	1.03E-01	0.030	0.253	8.01E-01	2.93E-01	8.63E-01
NA	hsa-miR-203a-3p	ENSG00000201913	0.218	1.658	1.03E-01	-0.133	-1.128	2.63E-01	9.01E-01	1.00E+00
NA	hsa-miR-203a-3p	ENSG00000201916	0.218	1.658	1.03E-01	0.072	0.609	5.45E-01	1.75E-01	6.75E-01
NA	hsa-miR-203a-3p	ENSG00000201933	0.218	1.658	1.03E-01	-0.099	-0.838	4.05E-01	9.03E-01	1.00E+00
NA	hsa-miR-203a-3p	ENSG00000201938	0.218	1.658	1.03E-01	0.042	0.351	7.27E-01	2.56E-01	8.19E-01
NA	hsa-miR-203a-3p	ENSG00000201944	0.218	1.658	1.03E-01	0.115	0.979	3.31E-01	9.47E-02	4.96E-01
NA	hsa-miR-203a-3p	ENSG00000201945	0.218	1.658	1.03E-01	-0.099	-0.838	4.05E-01	9.03E-01	1.00E+00
NA	hsa-miR-203a-3p	ENSG00000201957	0.218	1.658	1.03E-01	-0.100	-0.846	4.01E-01	9.09E-01	1.00E+00
NA	hsa-miR-203a-3p	ENSG00000201959	0.218	1.658	1.03E-01	-0.140	-1.190	2.38E-01	8.60E-01	1.00E+00
NA	hsa-miR-203a-3p	ENSG00000201980	0.218	1.658	1.03E-01	-0.064	-0.540	5.91E-01	7.08E-01	1.00E+00
NA	hsa-miR-203a-3p	ENSG00000201984	0.218	1.658	1.03E-01	-0.071	-0.596	5.53E-01	7.44E-01	1.00E+00
NA	hsa-miR-203a-3p	ENSG00000201987	0.218	1.658	1.03E-01	-0.022	-0.188	8.51E-01	4.99E-01	1.00E+00
NA	hsa-miR-203a-3p	ENSG00000201988	0.218	1.658	1.03E-01	-0.023	-0.190	8.50E-01	5.01E-01	1.00E+00
NA	hsa-miR-203a-3p	ENSG00000201990	0.218	1.658	1.03E-01	-0.234	-2.030	4.61E-02	3.81E-01	9.77E-01
NA	hsa-miR-203a-3p	ENSG00000202001	0.218	1.658	1.03E-01	-0.099	-0.838	4.05E-01	9.03E-01	1.00E+00
NA	hsa-miR-203a-3p	ENSG00000202008	0.218	1.658	1.03E-01	0.050	0.421	6.75E-01	2.32E-01	7.80E-01
NA	hsa-miR-203a-3p	ENSG00000202014	0.218	1.658	1.03E-01	0.242	2.103	3.90E-02	9.10E-03	1.40E-01
NA	hsa-miR-203a-3p	ENSG00000202019	0.218	1.658	1.03E-01	0.261	2.281	2.56E-02	5.90E-03	1.06E-01
NA	hsa-miR-203a-3p	ENSG00000202021	0.218	1.658	1.03E-01	-0.107	-0.909	3.66E-01	9.52E-01	1.00E+00
NA	hsa-miR-203a-3p	ENSG00000202023	0.218	1.658	1.03E-01	-0.041	-0.347	7.29E-01	5.90E-01	1.00E+00
NA	hsa-miR-203a-3p	ENSG00000202027	0.218	1.658	1.03E-01	-0.036	-0.301	7.65E-01	5.63E-01	1.00E+00
NA	hsa-miR-203a-3p	ENSG00000202035	0.218	1.658	1.03E-01	-0.099	-0.838	4.05E-01	9.03E-01	1.00E+00
NA	hsa-miR-203a-3p	ENSG00000202041	0.218	1.658	1.03E-01	-0.107	-0.906	3.68E-01	9.50E-01	1.00E+00
NA	hsa-miR-203a-3p	ENSG00000202046	0.218	1.658	1.03E-01	-0.011	-0.096	9.24E-01	4.51E-01	1.00E+00
NA	hsa-miR-203a-3p	ENSG00000202059	0.218	1.658	1.03E-01	-0.035	-0.292	7.71E-01	5.58E-01	1.00E+00
NA	hsa-miR-203a-3p	ENSG00000202067	0.218	1.658	1.03E-01	-0.098	-0.830	4.09E-01	8.98E-01	1.00E+00
NA	hsa-miR-203a-3p	ENSG00000202071	0.218	1.658	1.03E-01	0.114	0.964	3.38E-01	9.72E-02	5.03E-01
NA	hsa-miR-203a-3p	ENSG00000202072	0.218	1.658	1.03E-01	-0.099	-0.838	4.05E-01	9.03E-01	1.00E+00
NA	hsa-miR-203a-3p	ENSG00000202078	0.218	1.658	1.03E-01	0.207	1.779	7.96E-02	1.92E-02	2.10E-01
NA	hsa-miR-203a-3p	ENSG00000202079	0.218	1.658	1.03E-01	0.019	0.157	8.76E-01	3.32E-01	9.16E-01
NA	hsa-miR-203a-3p	ENSG00000202100	0.218	1.658	1.03E-01	-0.164	-1.400	1.66E-01	7.24E-01	1.00E+00
NA	hsa-miR-203a-3p	ENSG00000202105	0.218	1.658	1.03E-01	-0.096	-0.814	4.18E-01	8.87E-01	1.00E+00
NA	hsa-miR-203a-3p	ENSG00000202137	0.218	1.658	1.03E-01	-0.182	-1.564	1.22E-01	6.24E-01	1.00E+00
NA	hsa-miR-203a-3p	ENSG00000202140	0.218	1.658	1.03E-01	0.029	0.247	8.06E-01	2.95E-01	8.66E-01
NA	hsa-miR-203a-3p	ENSG00000202141	0.218	1.658	1.03E-01	0.052	0.442	6.60E-01	2.25E-01	7.68E-01
NA	hsa-miR-203a-3p	ENSG00000202144	0.218	1.658	1.03E-01	-0.105	-0.886	3.78E-01	9.36E-01	1.00E+00
NA	hsa-miR-203a-3p	ENSG00000202146	0.218	1.658	1.03E-01	-0.180	-1.540	1.28E-01	6.38E-01	1.00E+00
NA	hsa-miR-203a-3p	ENSG00000202169	0.218	1.658	1.03E-01	0.008	0.066	9.47E-01	3.72E-01	9.66E-01
NA	hsa-miR-203a-3p	ENSG00000202177	0.218	1.658	1.03E-01	0.117	0.996	3.23E-01	9.19E-02	4.88E-01
NA	hsa-miR-203a-3p	ENSG00000202178	0.218	1.658	1.03E-01	-0.059	-0.495	6.22E-01	6.79E-01	1.00E+00
NA	hsa-miR-203a-3p	ENSG00000202182	0.218	1.658	1.03E-01	-0.099	-0.838	4.05E-01	9.03E-01	1.00E+00
NA	hsa-miR-203a-3p	ENSG00000202183	0.218	1.658	1.03E-01	-0.099	-0.838	4.05E-01	9.03E-01	1.00E+00
NA	hsa-miR-203a-3p	ENSG00000202189	0.218	1.658	1.03E-01	-0.153	-1.307	1.95E-01	7.83E-01	1.00E+00
NA	hsa-miR-203a-3p	ENSG00000202190	0.218	1.658	1.03E-01	0.060	0.504	6.16E-01	2.05E-01	7.33E-01
NA	hsa-miR-203a-3p	ENSG00000202195	0.218	1.658	1.03E-01	-0.099	-0.838	4.05E-01	9.03E-01	1.00E+00
NA	hsa-miR-203a-3p	ENSG00000202200	0.218	1.658	1.03E-01	0.160	1.363	1.77E-01	4.61E-02	3.40E-01
NA	hsa-miR-203a-3p	ENSG00000202211	0.218	1.658	1.03E-01	0.036	0.300	7.65E-01	2.74E-01	8.47E-01
NA	hsa-miR-203a-3p	ENSG00000202216	0.218	1.658	1.03E-01	0.161	1.379	1.72E-01	4.47E-02	3.34E-01
NA	hsa-miR-203a-3p	ENSG00000202220	0.218	1.658	1.03E-01	-0.048	-0.403	6.88E-01	6.23E-01	1.00E+00
NA	hsa-miR-203a-3p	ENSG00000202222	0.218	1.658	1.03E-01	-0.051	-0.432	6.67E-01	6.40E-01	1.00E+00
NA	hsa-miR-203a-3p	ENSG00000202224	0.218	1.658	1.03E-01	-0.099	-0.838	4.05E-01	9.03E-01	1.00E+00
NA	hsa-miR-203a-3p	ENSG00000202231	0.218	1.658	1.03E-01	0.204	1.758	8.30E-02	2.01E-02	2.16E-01
NA	hsa-miR-203a-3p	ENSG00000202233	0.218	1.658	1.03E-01	-0.099	-0.838	4.05E-01	9.03E-01	1.00E+00
NA	hsa-miR-203a-3p	ENSG00000202251	0.218	1.658	1.03E-01	0.009	0.073	9.42E-01	3.69E-01	9.62E-01
NA	hsa-miR-203a-3p	ENSG00000202254	0.218	1.658	1.03E-01	-0.052	-0.439	6.62E-01	6.45E-01	1.00E+00
NA	hsa-miR-203a-3p	ENSG00000202255	0.218	1.658	1.03E-01	-0.029	-0.241	8.10E-01	5.29E-01	1.00E+00
NA	hsa-miR-203a-3p	ENSG00000202268	0.218	1.658	1.03E-01	-0.099	-0.838	4.05E-01	9.03E-01	1.00E+00
NA	hsa-miR-203a-3p	ENSG00000202269	0.218	1.658	1.03E-01	0.116	0.983	3.29E-01	9.40E-02	4.94E-01
NA	hsa-miR-203a-3p	ENSG00000202272	0.218	1.658	1.03E-01	-0.133	-1.127	2.63E-01	9.01E-01	1.00E+00
NA	hsa-miR-203a-3p	ENSG00000202273	0.218	1.658	1.03E-01	-0.006	-0.052	9.58E-01	4.29E-01	1.00E+00
NA	hsa-miR-203a-3p	ENSG00000202275	0.218	1.658	1.03E-01	0.078	0.659	5.12E-01	1.62E-01	6.48E-01
NA	hsa-miR-203a-3p	ENSG00000202276	0.218	1.658	1.03E-01	0.118	0.997	3.22E-01	9.17E-02	4.87E-01
NA	hsa-miR-203a-3p	ENSG00000202279	0.218	1.658	1.03E-01	0.052	0.439	6.62E-01	2.26E-01	7.69E-01
NA	hsa-miR-203a-3p	ENSG00000202283	0.218	1.658	1.03E-01	-0.099	-0.838	4.05E-01	9.03E-01	1.00E+00
NA	hsa-miR-203a-3p	ENSG00000202297	0.218	1.658	1.03E-01	0.039	0.331	7.42E-01	2.63E-01	8.30E-01
NA	hsa-miR-203a-3p	ENSG00000202306	0.218	1.658	1.03E-01	-0.028	-0.234	8.16E-01	5.25E-01	1.00E+00
NA	hsa-miR-203a-3p	ENSG00000202309	0.218	1.658	1.03E-01	-0.119	-1.009	3.16E-01	9.81E-01	1.00E+00
NA	hsa-miR-203a-3p	ENSG00000202310	0.218	1.658	1.03E-01	0.186	1.597	1.15E-01	2.85E-02	2.56E-01
NA	hsa-miR-203a-3p	ENSG00000202318	0.218	1.658	1.03E-01	0.318	2.826	6.13E-03	1.43E-03	4.10E-02
NA	hsa-miR-203a-3p	ENSG00000202332	0.218	1.658	1.03E-01	-0.099	-0.838	4.05E-01	9.03E-01	1.00E+00
NA	hsa-miR-203a-3p	ENSG00000202343	0.218	1.658	1.03E-01	-0.091	-0.771	4.43E-01	8.59E-01	1.00E+00
NA	hsa-miR-203a-3p	ENSG00000202357	0.218	1.658	1.03E-01	-0.034	-0.284	7.77E-01	5.53E-01	1.00E+00
NA	hsa-miR-203a-3p	ENSG00000202361	0.218	1.658	1.03E-01	0.190	1.627	1.08E-01	2.67E-02	2.46E-01
NA	hsa-miR-203a-3p	ENSG00000202368	0.218	1.658	1.03E-01	-0.099	-0.838	4.05E-01	9.03E-01	1.00E+00
NA	hsa-miR-203a-3p	ENSG00000202374	0.218	1.658	1.03E-01	0.166	1.419	1.60E-01	4.12E-02	3.18E-01
NA	hsa-miR-203a-3p	ENSG00000202377	0.218	1.658	1.03E-01	-0.099	-0.838	4.05E-01	9.03E-01	1.00E+00
NA	hsa-miR-203a-3p	ENSG00000202379	0.218	1.658	1.03E-01	0.225	1.944	5.59E-02	1.32E-02	1.76E-01
NA	hsa-miR-203a-3p	ENSG00000202382	0.218	1.658	1.03E-01	0.140	1.193	2.37E-01	6.41E-02	4.10E-01
NA	hsa-miR-203a-3p	ENSG00000202388	0.218	1.658	1.03E-01	-0.079	-0.665	5.08E-01	7.89E-01	1.00E+00
NA	hsa-miR-203a-3p	ENSG00000202399	0.218	1.658	1.03E-01	-0.093	-0.785	4.35E-01	8.68E-01	1.00E+00
NA	hsa-miR-203a-3p	ENSG00000202402	0.218	1.658	1.03E-01	0.072	0.609	5.45E-01	1.75E-01	6.75E-01
NA	hsa-miR-203a-3p	ENSG00000202407	0.218	1.658	1.03E-01	-0.099	-0.838	4.05E-01	9.03E-01	1.00E+00
NA	hsa-miR-203a-3p	ENSG00000202412	0.218	1.658	1.03E-01	0.078	0.663	5.09E-01	1.61E-01	6.46E-01
NA	hsa-miR-203a-3p	ENSG00000202414	0.218	1.658	1.03E-01	0.236	2.043	4.48E-02	1.05E-02	1.53E-01
NA	hsa-miR-203a-3p	ENSG00000202417	0.218	1.658	1.03E-01	0.168	1.436	1.56E-01	3.98E-02	3.12E-01
NA	hsa-miR-203a-3p	ENSG00000202434	0.218	1.658	1.03E-01	0.098	0.833	4.07E-01	1.22E-01	5.57E-01
NA	hsa-miR-203a-3p	ENSG00000202438	0.218	1.658	1.03E-01	-0.099	-0.838	4.05E-01	9.03E-01	1.00E+00
NA	hsa-miR-203a-3p	ENSG00000202440	0.218	1.658	1.03E-01	-0.099	-0.838	4.05E-01	9.03E-01	1.00E+00
NA	hsa-miR-203a-3p	ENSG00000202449	0.218	1.658	1.03E-01	-0.099	-0.838	4.05E-01	9.03E-01	1.00E+00
NA	hsa-miR-203a-3p	ENSG00000202459	0.218	1.658	1.03E-01	0.033	0.274	7.85E-01	2.84E-01	8.59E-01
NA	hsa-miR-203a-3p	ENSG00000202461	0.218	1.658	1.03E-01	0.042	0.353	7.25E-01	2.55E-01	8.18E-01
NA	hsa-miR-203a-3p	ENSG00000202469	0.218	1.658	1.03E-01	0.044	0.375	7.09E-01	2.47E-01	8.05E-01
NA	hsa-miR-203a-3p	ENSG00000202470	0.218	1.658	1.03E-01	-0.048	-0.401	6.89E-01	6.22E-01	1.00E+00
NA	hsa-miR-203a-3p	ENSG00000202476	0.218	1.658	1.03E-01	-0.110	-0.928	3.56E-01	9.64E-01	1.00E+00
NA	hsa-miR-203a-3p	ENSG00000202479	0.218	1.658	1.03E-01	0.047	0.392	6.96E-01	2.41E-01	7.96E-01
NA	hsa-miR-203a-3p	ENSG00000202482	0.218	1.658	1.03E-01	-0.099	-0.838	4.05E-01	9.03E-01	1.00E+00
NA	hsa-miR-203a-3p	ENSG00000202487	0.218	1.658	1.03E-01	0.265	2.312	2.37E-02	5.46E-03	1.01E-01
NA	hsa-miR-203a-3p	ENSG00000202495	0.218	1.658	1.03E-01	-0.099	-0.838	4.05E-01	9.03E-01	1.00E+00
NA	hsa-miR-203a-3p	ENSG00000202498	0.218	1.658	1.03E-01	0.043	0.362	7.19E-01	2.52E-01	8.13E-01
NA	hsa-miR-203a-3p	ENSG00000202508	0.218	1.658	1.03E-01	0.101	0.854	3.96E-01	1.18E-01	5.57E-01
NA	hsa-miR-203a-3p	ENSG00000202514	0.218	1.658	1.03E-01	0.029	0.245	8.07E-01	2.96E-01	8.67E-01
NA	hsa-miR-203a-3p	ENSG00000202517	0.218	1.658	1.03E-01	-0.032	-0.267	7.90E-01	5.43E-01	1.00E+00
NA	hsa-miR-203a-3p	ENSG00000202522	0.218	1.658	1.03E-01	0.207	1.779	7.96E-02	1.92E-02	2.10E-01
NA	hsa-miR-203a-3p	ENSG00000202523	0.218	1.658	1.03E-01	0.058	0.491	6.25E-01	2.09E-01	7.41E-01
NA	hsa-miR-203a-3p	ENSG00000202533	0.218	1.658	1.03E-01	0.201	1.728	8.84E-02	2.15E-02	2.19E-01
NA	hsa-miR-203a-3p	ENSG00000202536	0.218	1.658	1.03E-01	-0.088	-0.746	4.58E-01	8.42E-01	1.00E+00
NA	hsa-miR-203a-3p	ENSG00000202537	0.218	1.658	1.03E-01	-0.099	-0.838	4.05E-01	9.03E-01	1.00E+00
NA	hsa-miR-203a-3p	ENSG00000202542	0.218	1.658	1.03E-01	-0.041	-0.344	7.32E-01	5.88E-01	1.00E+00
NA	hsa-miR-203a-3p	ENSG00000203257	0.218	1.658	1.03E-01	-0.116	-0.984	3.28E-01	9.98E-01	1.00E+00
NA	hsa-miR-203a-3p	ENSG00000203258	0.218	1.658	1.03E-01	-0.177	-1.517	1.34E-01	6.52E-01	1.00E+00
NA	hsa-miR-203a-3p	ENSG00000203260	0.218	1.658	1.03E-01	-0.011	-0.093	9.26E-01	4.49E-01	1.00E+00
NA	hsa-miR-203a-3p	ENSG00000203262	0.218	1.658	1.03E-01	-0.113	-0.960	3.40E-01	9.86E-01	1.00E+00
NA	hsa-miR-203a-3p	ENSG00000203266	0.218	1.658	1.03E-01	-0.099	-0.838	4.05E-01	9.03E-01	1.00E+00
NA	hsa-miR-203a-3p	ENSG00000203276	0.218	1.658	1.03E-01	-0.101	-0.855	3.95E-01	9.15E-01	1.00E+00
NA	hsa-miR-203a-3p	ENSG00000203279	0.218	1.658	1.03E-01	-0.165	-1.409	1.63E-01	7.19E-01	1.00E+00
NA	hsa-miR-203a-3p	ENSG00000203280	0.218	1.658	1.03E-01	0.097	0.825	4.12E-01	1.23E-01	5.61E-01
NA	hsa-miR-203a-3p	ENSG00000203281	0.218	1.658	1.03E-01	0.243	2.107	3.87E-02	9.01E-03	1.39E-01
NA	hsa-miR-203a-3p	ENSG00000203284	0.218	1.658	1.03E-01	-0.003	-0.023	9.82E-01	4.14E-01	1.00E+00
NA	hsa-miR-203a-3p	ENSG00000203285	0.218	1.658	1.03E-01	-0.238	-2.067	4.23E-02	3.65E-01	9.57E-01
NA	hsa-miR-203a-3p	ENSG00000203286	0.218	1.658	1.03E-01	0.147	1.249	2.16E-01	5.76E-02	3.85E-01
NA	hsa-miR-203a-3p	ENSG00000203288	0.218	1.658	1.03E-01	0.105	0.892	3.75E-01	1.10E-01	5.38E-01
NA	hsa-miR-203a-3p	ENSG00000203301	0.218	1.658	1.03E-01	-0.049	-0.412	6.82E-01	6.28E-01	1.00E+00
NA	hsa-miR-203a-3p	ENSG00000203306	0.218	1.658	1.03E-01	-0.030	-0.249	8.04E-01	5.33E-01	1.00E+00
NA	hsa-miR-203a-3p	ENSG00000203307	0.218	1.658	1.03E-01	-0.089	-0.753	4.54E-01	8.47E-01	1.00E+00
NA	hsa-miR-203a-3p	ENSG00000203314	0.218	1.658	1.03E-01	0.085	0.718	4.75E-01	1.47E-01	6.16E-01
NA	hsa-miR-203a-3p	ENSG00000203315	0.218	1.658	1.03E-01	0.025	0.208	8.36E-01	3.10E-01	8.88E-01
NA	hsa-miR-203a-3p	ENSG00000203316	0.218	1.658	1.03E-01	-0.114	-0.971	3.35E-01	9.93E-01	1.00E+00
NA	hsa-miR-203a-3p	ENSG00000203317	0.218	1.658	1.03E-01	-0.099	-0.838	4.05E-01	9.03E-01	1.00E+00
NA	hsa-miR-203a-3p	ENSG00000203318	0.218	1.658	1.03E-01	-0.099	-0.838	4.05E-01	9.03E-01	1.00E+00
NA	hsa-miR-203a-3p	ENSG00000203321	0.218	1.658	1.03E-01	0.152	1.294	2.00E-01	5.28E-02	3.67E-01
NA	hsa-miR-203a-3p	ENSG00000203325	0.218	1.658	1.03E-01	0.251	2.182	3.25E-02	7.53E-03	1.24E-01
NA	hsa-miR-203a-3p	ENSG00000203327	0.218	1.658	1.03E-01	0.013	0.108	9.14E-01	3.53E-01	9.43E-01
NA	hsa-miR-203a-3p	ENSG00000203334	0.218	1.658	1.03E-01	0.119	1.007	3.17E-01	9.02E-02	4.83E-01
NA	hsa-miR-203a-3p	ENSG00000203335	0.218	1.658	1.03E-01	0.001	0.010	9.92E-01	3.98E-01	9.96E-01
NA	hsa-miR-203a-3p	ENSG00000203344	0.218	1.658	1.03E-01	-0.162	-1.384	1.71E-01	7.34E-01	1.00E+00
NA	hsa-miR-203a-3p	ENSG00000203346	0.218	1.658	1.03E-01	-0.130	-1.104	2.73E-01	9.17E-01	1.00E+00
NA	hsa-miR-203a-3p	ENSG00000203356	0.218	1.658	1.03E-01	0.016	0.135	8.93E-01	3.41E-01	9.28E-01
NA	hsa-miR-203a-3p	ENSG00000203362	0.218	1.658	1.03E-01	-0.034	-0.289	7.74E-01	5.56E-01	1.00E+00
NA	hsa-miR-203a-3p	ENSG00000203363	0.218	1.658	1.03E-01	-0.299	-2.636	1.03E-02	1.72E-01	6.69E-01
NA	hsa-miR-203a-3p	ENSG00000203364	0.218	1.658	1.03E-01	0.004	0.033	9.74E-01	3.87E-01	9.84E-01
NA	hsa-miR-203a-3p	ENSG00000203372	0.218	1.658	1.03E-01	-0.013	-0.106	9.16E-01	4.56E-01	1.00E+00
NA	hsa-miR-203a-3p	ENSG00000203377	0.218	1.658	1.03E-01	0.102	0.860	3.93E-01	1.16E-01	5.54E-01
NA	hsa-miR-203a-3p	ENSG00000203384	0.218	1.658	1.03E-01	-0.037	-0.310	7.58E-01	5.68E-01	1.00E+00
NA	hsa-miR-203a-3p	ENSG00000203386	0.218	1.658	1.03E-01	-0.065	-0.547	5.86E-01	7.12E-01	1.00E+00
NA	hsa-miR-203a-3p	ENSG00000203387	0.218	1.658	1.03E-01	-0.099	-0.838	4.05E-01	9.03E-01	1.00E+00
NA	hsa-miR-203a-3p	ENSG00000203392	0.218	1.658	1.03E-01	0.183	1.565	1.22E-01	3.05E-02	2.66E-01
NA	hsa-miR-203a-3p	ENSG00000203395	0.218	1.658	1.03E-01	0.064	0.540	5.91E-01	1.94E-01	7.13E-01
NA	hsa-miR-203a-3p	ENSG00000203396	0.218	1.658	1.03E-01	0.050	0.423	6.73E-01	2.31E-01	7.78E-01
NA	hsa-miR-203a-3p	ENSG00000203397	0.218	1.658	1.03E-01	0.101	0.856	3.95E-01	1.17E-01	5.56E-01
NA	hsa-miR-203a-3p	ENSG00000203400	0.218	1.658	1.03E-01	-0.064	-0.540	5.91E-01	7.08E-01	1.00E+00
NA	hsa-miR-203a-3p	ENSG00000203401	0.218	1.658	1.03E-01	0.376	3.415	1.06E-03	2.65E-04	1.26E-02
NA	hsa-miR-203a-3p	ENSG00000203402	0.218	1.658	1.03E-01	0.008	0.069	9.45E-01	3.71E-01	9.64E-01
NA	hsa-miR-203a-3p	ENSG00000203403	0.218	1.658	1.03E-01	0.028	0.240	8.11E-01	2.98E-01	8.70E-01
NA	hsa-miR-203a-3p	ENSG00000203411	0.218	1.658	1.03E-01	-0.165	-1.410	1.63E-01	7.17E-01	1.00E+00
NA	hsa-miR-203a-3p	ENSG00000203415	0.218	1.658	1.03E-01	-0.003	-0.024	9.81E-01	4.15E-01	1.00E+00
NA	hsa-miR-203a-3p	ENSG00000203421	0.218	1.658	1.03E-01	0.135	1.149	2.55E-01	6.96E-02	4.29E-01
NA	hsa-miR-203a-3p	ENSG00000203422	0.218	1.658	1.03E-01	-0.087	-0.739	4.62E-01	8.38E-01	1.00E+00
NA	hsa-miR-203a-3p	ENSG00000203423	0.218	1.658	1.03E-01	0.141	1.197	2.35E-01	6.36E-02	4.08E-01
NA	hsa-miR-203a-3p	ENSG00000203424	0.218	1.658	1.03E-01	0.033	0.278	7.82E-01	2.83E-01	8.59E-01
NA	hsa-miR-203a-3p	ENSG00000203425	0.218	1.658	1.03E-01	0.142	1.205	2.32E-01	6.26E-02	4.04E-01
NA	hsa-miR-203a-3p	ENSG00000203426	0.218	1.658	1.03E-01	-0.082	-0.689	4.93E-01	8.04E-01	1.00E+00
NA	hsa-miR-203a-3p	ENSG00000203427	0.218	1.658	1.03E-01	0.138	1.174	2.44E-01	6.64E-02	4.18E-01
NA	hsa-miR-203a-3p	ENSG00000203428	0.218	1.658	1.03E-01	-0.154	-1.312	1.94E-01	7.80E-01	1.00E+00
NA	hsa-miR-203a-3p	ENSG00000203430	0.218	1.658	1.03E-01	-0.046	-0.384	7.02E-01	6.12E-01	1.00E+00
NA	hsa-miR-203a-3p	ENSG00000203431	0.218	1.658	1.03E-01	0.165	1.411	1.63E-01	4.19E-02	3.21E-01
NA	hsa-miR-203a-3p	ENSG00000203432	0.218	1.658	1.03E-01	-0.008	-0.070	9.45E-01	4.37E-01	1.00E+00
NA	hsa-miR-203a-3p	ENSG00000203433	0.218	1.658	1.03E-01	0.141	1.202	2.33E-01	6.29E-02	4.05E-01
NA	hsa-miR-203a-3p	ENSG00000203434	0.218	1.658	1.03E-01	0.022	0.189	8.51E-01	3.18E-01	8.99E-01
NA	hsa-miR-203a-3p	ENSG00000203435	0.218	1.658	1.03E-01	0.224	1.934	5.70E-02	1.35E-02	1.78E-01
NA	hsa-miR-203a-3p	ENSG00000203436	0.218	1.658	1.03E-01	-0.033	-0.279	7.81E-01	5.50E-01	1.00E+00
NA	hsa-miR-203a-3p	ENSG00000203437	0.218	1.658	1.03E-01	0.049	0.411	6.83E-01	2.35E-01	7.85E-01
NA	hsa-miR-203a-3p	ENSG00000203438	0.218	1.658	1.03E-01	-0.003	-0.023	9.82E-01	4.14E-01	1.00E+00
NA	hsa-miR-203a-3p	ENSG00000203442	0.218	1.658	1.03E-01	-0.024	-0.204	8.39E-01	5.08E-01	1.00E+00
NA	hsa-miR-203a-3p	ENSG00000203443	0.218	1.658	1.03E-01	-0.191	-1.636	1.06E-01	5.82E-01	1.00E+00
NA	hsa-miR-203a-3p	ENSG00000203446	0.218	1.658	1.03E-01	0.039	0.326	7.45E-01	2.65E-01	8.33E-01
NA	hsa-miR-203a-3p	ENSG00000203457	0.218	1.658	1.03E-01	-0.092	-0.782	4.37E-01	8.66E-01	1.00E+00
NA	hsa-miR-203a-3p	ENSG00000203462	0.218	1.658	1.03E-01	-0.047	-0.396	6.94E-01	6.19E-01	1.00E+00
NA	hsa-miR-203a-3p	ENSG00000203465	0.218	1.658	1.03E-01	-0.051	-0.427	6.71E-01	6.37E-01	1.00E+00
NA	hsa-miR-203a-3p	ENSG00000203471	0.218	1.658	1.03E-01	0.097	0.823	4.13E-01	1.24E-01	5.62E-01
NA	hsa-miR-203a-3p	ENSG00000203472	0.218	1.658	1.03E-01	0.401	3.685	4.44E-04	1.17E-04	6.95E-03
NA	hsa-miR-203a-3p	ENSG00000203473	0.218	1.658	1.03E-01	0.087	0.737	4.64E-01	1.43E-01	6.06E-01
NA	hsa-miR-203a-3p	ENSG00000203477	0.218	1.658	1.03E-01	-0.099	-0.838	4.05E-01	9.03E-01	1.00E+00
NA	hsa-miR-203a-3p	ENSG00000203478	0.218	1.658	1.03E-01	-0.099	-0.838	4.05E-01	9.03E-01	1.00E+00
NA	hsa-miR-203a-3p	ENSG00000203479	0.218	1.658	1.03E-01	-0.131	-1.110	2.71E-01	9.13E-01	1.00E+00
NA	hsa-miR-203a-3p	ENSG00000203480	0.218	1.658	1.03E-01	-0.099	-0.838	4.05E-01	9.03E-01	1.00E+00
NA	hsa-miR-203a-3p	ENSG00000203482	0.218	1.658	1.03E-01	0.019	0.160	8.73E-01	3.31E-01	9.14E-01
NA	hsa-miR-203a-3p	ENSG00000203483	0.218	1.658	1.03E-01	0.053	0.451	6.53E-01	2.22E-01	7.62E-01
NA	hsa-miR-203a-3p	ENSG00000203484	0.218	1.658	1.03E-01	0.073	0.618	5.38E-01	1.72E-01	6.70E-01
NA	hsa-miR-203a-3p	ENSG00000203496	0.218	1.658	1.03E-01	-0.148	-1.264	2.10E-01	8.11E-01	1.00E+00
NA	hsa-miR-203a-3p	ENSG00000203498	0.218	1.658	1.03E-01	-0.162	-1.380	1.72E-01	7.37E-01	1.00E+00
NA	hsa-miR-203a-3p	ENSG00000203504	0.218	1.658	1.03E-01	0.098	0.831	4.09E-01	1.22E-01	5.58E-01
NA	hsa-miR-203a-3p	ENSG00000203505	0.218	1.658	1.03E-01	-0.086	-0.725	4.71E-01	8.28E-01	1.00E+00
NA	hsa-miR-203a-3p	ENSG00000203507	0.218	1.658	1.03E-01	0.009	0.073	9.42E-01	3.69E-01	9.62E-01
NA	hsa-miR-203a-3p	ENSG00000203511	0.218	1.658	1.03E-01	0.001	0.010	9.92E-01	3.98E-01	9.96E-01
NA	hsa-miR-203a-3p	ENSG00000203512	0.218	1.658	1.03E-01	-0.135	-1.144	2.56E-01	8.90E-01	1.00E+00
NA	hsa-miR-203a-3p	ENSG00000203513	0.218	1.658	1.03E-01	-0.105	-0.891	3.76E-01	9.39E-01	1.00E+00
NA	hsa-miR-203a-3p	ENSG00000203518	0.218	1.658	1.03E-01	0.044	0.373	7.10E-01	2.48E-01	8.06E-01
NA	hsa-miR-203a-3p	ENSG00000203520	0.218	1.658	1.03E-01	0.050	0.419	6.76E-01	2.32E-01	7.81E-01
NA	hsa-miR-203a-3p	ENSG00000203527	0.218	1.658	1.03E-01	0.078	0.660	5.11E-01	1.61E-01	6.47E-01
NA	hsa-miR-203a-3p	ENSG00000203531	0.218	1.658	1.03E-01	0.004	0.033	9.73E-01	3.87E-01	9.83E-01
NA	hsa-miR-203a-3p	ENSG00000203542	0.218	1.658	1.03E-01	-0.031	-0.262	7.94E-01	5.41E-01	1.00E+00
NA	hsa-miR-203a-3p	ENSG00000203543	0.218	1.658	1.03E-01	-0.149	-1.272	2.08E-01	8.06E-01	1.00E+00
NA	hsa-miR-203a-3p	ENSG00000203546	0.218	1.658	1.03E-01	0.134	1.141	2.58E-01	7.06E-02	4.31E-01
NA	hsa-miR-203a-3p	ENSG00000203547	0.218	1.658	1.03E-01	-0.087	-0.732	4.67E-01	8.33E-01	1.00E+00
NA	hsa-miR-203a-3p	ENSG00000203562	0.218	1.658	1.03E-01	0.021	0.181	8.57E-01	3.22E-01	9.03E-01
NA	hsa-miR-203a-3p	ENSG00000203563	0.218	1.658	1.03E-01	0.160	1.363	1.77E-01	4.61E-02	3.40E-01
NA	hsa-miR-203a-3p	ENSG00000203565	0.218	1.658	1.03E-01	0.049	0.415	6.79E-01	2.34E-01	7.83E-01
NA	hsa-miR-203a-3p	ENSG00000203572	0.218	1.658	1.03E-01	0.144	1.226	2.24E-01	6.02E-02	3.95E-01
NA	hsa-miR-203a-3p	ENSG00000203573	0.218	1.658	1.03E-01	0.057	0.483	6.31E-01	2.12E-01	7.45E-01
NA	hsa-miR-203a-3p	ENSG00000203574	0.218	1.658	1.03E-01	-0.029	-0.241	8.10E-01	5.29E-01	1.00E+00
NA	hsa-miR-203a-3p	ENSG00000203575	0.218	1.658	1.03E-01	0.016	0.132	8.95E-01	3.42E-01	9.29E-01
NA	hsa-miR-203a-3p	ENSG00000203576	0.218	1.658	1.03E-01	-0.154	-1.310	1.94E-01	7.81E-01	1.00E+00
NA	hsa-miR-203a-3p	ENSG00000203578	0.218	1.658	1.03E-01	0.119	1.006	3.18E-01	9.02E-02	4.83E-01
NA	hsa-miR-203a-3p	ENSG00000203585	0.218	1.658	1.03E-01	0.001	0.012	9.91E-01	3.97E-01	9.95E-01
NA	hsa-miR-203a-3p	ENSG00000203589	0.218	1.658	1.03E-01	0.011	0.092	9.27E-01	3.60E-01	9.52E-01
NA	hsa-miR-203a-3p	ENSG00000203593	0.218	1.658	1.03E-01	-0.176	-1.506	1.37E-01	6.59E-01	1.00E+00
NA	hsa-miR-203a-3p	ENSG00000203594	0.218	1.658	1.03E-01	-0.116	-0.984	3.28E-01	9.98E-01	1.00E+00
NA	hsa-miR-203a-3p	ENSG00000203602	0.218	1.658	1.03E-01	0.206	1.778	7.97E-02	1.93E-02	2.10E-01
NA	hsa-miR-203a-3p	ENSG00000203605	0.218	1.658	1.03E-01	-0.086	-0.726	4.70E-01	8.29E-01	1.00E+00
NA	hsa-miR-203a-3p	ENSG00000203614	0.218	1.658	1.03E-01	-0.079	-0.670	5.05E-01	7.92E-01	1.00E+00
NA	hsa-miR-203a-3p	ENSG00000203615	0.218	1.658	1.03E-01	0.076	0.641	5.23E-01	1.66E-01	6.58E-01
NA	hsa-miR-203a-3p	ENSG00000203620	0.218	1.658	1.03E-01	0.079	0.672	5.04E-01	1.59E-01	6.41E-01
NA	hsa-miR-203a-3p	ENSG00000203630	0.218	1.658	1.03E-01	0.193	1.659	1.01E-01	2.49E-02	2.36E-01
NA	hsa-miR-203a-3p	ENSG00000203632	0.218	1.658	1.03E-01	-0.001	-0.008	9.94E-01	4.07E-01	1.00E+00
NA	hsa-miR-203a-3p	ENSG00000203635	0.218	1.658	1.03E-01	0.424	3.950	1.82E-04	5.14E-05	3.83E-03
NA	hsa-miR-203a-3p	ENSG00000203643	0.218	1.658	1.03E-01	-0.046	-0.384	7.02E-01	6.11E-01	1.00E+00
NA	hsa-miR-203a-3p	ENSG00000203644	0.218	1.658	1.03E-01	0.398	3.653	4.93E-04	1.29E-04	7.45E-03
NA	hsa-miR-203a-3p	ENSG00000203647	0.218	1.658	1.03E-01	0.245	2.126	3.70E-02	8.61E-03	1.35E-01
NA	hsa-miR-203a-3p	ENSG00000203648	0.218	1.658	1.03E-01	-0.150	-1.277	2.06E-01	8.03E-01	1.00E+00
NA	hsa-miR-203a-3p	ENSG00000203650	0.218	1.658	1.03E-01	0.036	0.304	7.62E-01	2.73E-01	8.45E-01
NA	hsa-miR-203a-3p	ENSG00000203652	0.218	1.658	1.03E-01	-0.151	-1.291	2.01E-01	7.94E-01	1.00E+00
NA	hsa-miR-203a-3p	ENSG00000203688	0.218	1.658	1.03E-01	0.132	1.120	2.66E-01	7.34E-02	4.31E-01
NA	hsa-miR-203a-3p	ENSG00000203691	0.218	1.658	1.03E-01	0.348	3.126	2.57E-03	6.15E-04	2.29E-02
NA	hsa-miR-203a-3p	ENSG00000203739	0.218	1.658	1.03E-01	-0.252	-2.199	3.12E-02	3.11E-01	8.88E-01
NA	hsa-miR-203a-3p	ENSG00000203781	0.218	1.658	1.03E-01	-0.099	-0.838	4.05E-01	9.03E-01	1.00E+00
NA	hsa-miR-203a-3p	ENSG00000203825	0.218	1.658	1.03E-01	-0.114	-0.969	3.36E-01	9.92E-01	1.00E+00
NA	hsa-miR-203a-3p	ENSG00000203849	0.218	1.658	1.03E-01	-0.178	-1.525	1.32E-01	6.47E-01	1.00E+00
NA	hsa-miR-203a-3p	ENSG00000203863	0.218	1.658	1.03E-01	0.325	2.894	5.04E-03	1.18E-03	3.60E-02
NA	hsa-miR-203a-3p	ENSG00000203876	0.218	1.658	1.03E-01	0.137	1.167	2.47E-01	6.73E-02	4.21E-01
NA	hsa-miR-203a-3p	ENSG00000203900	0.218	1.658	1.03E-01	-0.184	-1.577	1.19E-01	6.16E-01	1.00E+00
NA	hsa-miR-203a-3p	ENSG00000203971	0.218	1.658	1.03E-01	-0.076	-0.645	5.21E-01	7.75E-01	1.00E+00
NA	hsa-miR-203a-3p	ENSG00000203987	0.218	1.658	1.03E-01	0.089	0.752	4.55E-01	1.39E-01	5.99E-01
NA	hsa-miR-203a-3p	ENSG00000203999	0.218	1.658	1.03E-01	0.028	0.236	8.14E-01	2.99E-01	8.72E-01
NA	hsa-miR-203a-3p	ENSG00000204038	0.218	1.658	1.03E-01	0.124	1.056	2.95E-01	8.25E-02	4.60E-01
NA	hsa-miR-203a-3p	ENSG00000204044	0.218	1.658	1.03E-01	-0.146	-1.245	2.17E-01	8.24E-01	1.00E+00
NA	hsa-miR-203a-3p	ENSG00000204049	0.218	1.658	1.03E-01	0.153	1.305	1.96E-01	5.16E-02	3.62E-01
NA	hsa-miR-203a-3p	ENSG00000204055	0.218	1.658	1.03E-01	-0.072	-0.612	5.42E-01	7.54E-01	1.00E+00
NA	hsa-miR-203a-3p	ENSG00000204072	0.218	1.658	1.03E-01	0.137	1.170	2.46E-01	6.69E-02	4.20E-01
NA	hsa-miR-203a-3p	ENSG00000204110	0.218	1.658	1.03E-01	-0.332	-2.969	4.08E-03	1.03E-01	5.19E-01
NA	hsa-miR-203a-3p	ENSG00000204117	0.218	1.658	1.03E-01	-0.042	-0.354	7.25E-01	5.93E-01	1.00E+00
NA	hsa-miR-203a-3p	ENSG00000204121	0.218	1.658	1.03E-01	0.266	2.326	2.29E-02	5.28E-03	9.88E-02
NA	hsa-miR-203a-3p	ENSG00000204241	0.218	1.658	1.03E-01	0.037	0.313	7.55E-01	2.69E-01	8.40E-01
NA	hsa-miR-203a-3p	ENSG00000204272	0.218	1.658	1.03E-01	0.174	1.493	1.40E-01	3.54E-02	2.91E-01
NA	hsa-miR-203a-3p	ENSG00000204277	0.218	1.658	1.03E-01	0.055	0.465	6.43E-01	2.17E-01	7.55E-01
NA	hsa-miR-203a-3p	ENSG00000204283	0.218	1.658	1.03E-01	0.061	0.511	6.11E-01	2.03E-01	7.29E-01
NA	hsa-miR-203a-3p	ENSG00000204306	0.218	1.658	1.03E-01	-0.112	-0.949	3.46E-01	9.78E-01	1.00E+00
NA	hsa-miR-203a-3p	ENSG00000204362	0.218	1.658	1.03E-01	0.424	3.944	1.86E-04	5.24E-05	3.88E-03
NA	hsa-miR-203a-3p	ENSG00000204368	0.218	1.658	1.03E-01	-0.099	-0.838	4.05E-01	9.03E-01	1.00E+00
NA	hsa-miR-203a-3p	ENSG00000204380	0.218	1.658	1.03E-01	0.065	0.547	5.86E-01	1.92E-01	7.09E-01
NA	hsa-miR-203a-3p	ENSG00000204393	0.218	1.658	1.03E-01	-0.176	-1.509	1.36E-01	6.57E-01	1.00E+00
NA	hsa-miR-203a-3p	ENSG00000204398	0.218	1.658	1.03E-01	-0.064	-0.539	5.91E-01	7.07E-01	1.00E+00
NA	hsa-miR-203a-3p	ENSG00000204399	0.218	1.658	1.03E-01	0.052	0.440	6.61E-01	2.25E-01	7.69E-01
NA	hsa-miR-203a-3p	ENSG00000204422	0.218	1.658	1.03E-01	-0.099	-0.838	4.05E-01	9.03E-01	1.00E+00
NA	hsa-miR-203a-3p	ENSG00000204429	0.218	1.658	1.03E-01	-0.091	-0.769	4.45E-01	8.57E-01	1.00E+00
NA	hsa-miR-203a-3p	ENSG00000204456	0.218	1.658	1.03E-01	-0.099	-0.838	4.05E-01	9.03E-01	1.00E+00
NA	hsa-miR-203a-3p	ENSG00000204460	0.218	1.658	1.03E-01	-0.098	-0.830	4.09E-01	8.98E-01	1.00E+00
NA	hsa-miR-203a-3p	ENSG00000204533	0.218	1.658	1.03E-01	0.013	0.112	9.11E-01	3.51E-01	9.40E-01
NA	hsa-miR-203a-3p	ENSG00000204555	0.218	1.658	1.03E-01	-0.055	-0.465	6.43E-01	6.61E-01	1.00E+00
NA	hsa-miR-203a-3p	ENSG00000204556	0.218	1.658	1.03E-01	0.130	1.104	2.73E-01	7.56E-02	4.38E-01
NA	hsa-miR-203a-3p	ENSG00000204581	0.218	1.658	1.03E-01	0.075	0.636	5.27E-01	1.68E-01	6.61E-01
NA	hsa-miR-203a-3p	ENSG00000204584	0.218	1.658	1.03E-01	-0.004	-0.030	9.76E-01	4.18E-01	1.00E+00
NA	hsa-miR-203a-3p	ENSG00000204603	0.218	1.658	1.03E-01	-0.177	-1.514	1.34E-01	6.54E-01	1.00E+00
NA	hsa-miR-203a-3p	ENSG00000204620	0.218	1.658	1.03E-01	0.058	0.492	6.24E-01	2.09E-01	7.40E-01
NA	hsa-miR-203a-3p	ENSG00000204637	0.218	1.658	1.03E-01	-0.099	-0.838	4.05E-01	9.03E-01	1.00E+00
NA	hsa-miR-203a-3p	ENSG00000204658	0.218	1.658	1.03E-01	0.214	1.846	6.91E-02	1.65E-02	1.91E-01
NA	hsa-miR-203a-3p	ENSG00000204666	0.218	1.658	1.03E-01	0.092	0.778	4.39E-01	1.33E-01	5.85E-01
NA	hsa-miR-203a-3p	ENSG00000204684	0.218	1.658	1.03E-01	-0.137	-1.169	2.46E-01	8.74E-01	1.00E+00
NA	hsa-miR-203a-3p	ENSG00000204717	0.218	1.658	1.03E-01	0.047	0.393	6.96E-01	2.41E-01	7.95E-01
NA	hsa-miR-203a-3p	ENSG00000204745	0.218	1.658	1.03E-01	-0.123	-1.047	2.98E-01	9.55E-01	1.00E+00
NA	hsa-miR-203a-3p	ENSG00000204752	0.218	1.658	1.03E-01	0.004	0.035	9.72E-01	3.87E-01	9.83E-01
NA	hsa-miR-203a-3p	ENSG00000204754	0.218	1.658	1.03E-01	-0.150	-1.277	2.06E-01	8.03E-01	1.00E+00
NA	hsa-miR-203a-3p	ENSG00000204758	0.218	1.658	1.03E-01	0.114	0.966	3.37E-01	9.69E-02	5.02E-01
NA	hsa-miR-203a-3p	ENSG00000204771	0.218	1.658	1.03E-01	0.180	1.543	1.27E-01	3.19E-02	2.74E-01
NA	hsa-miR-203a-3p	ENSG00000204775	0.218	1.658	1.03E-01	0.037	0.311	7.57E-01	2.70E-01	8.41E-01
NA	hsa-miR-203a-3p	ENSG00000204778	0.218	1.658	1.03E-01	0.164	1.403	1.65E-01	4.26E-02	3.24E-01
NA	hsa-miR-203a-3p	ENSG00000204788	0.218	1.658	1.03E-01	-0.074	-0.624	5.35E-01	7.62E-01	1.00E+00
NA	hsa-miR-203a-3p	ENSG00000204791	0.218	1.658	1.03E-01	0.141	1.197	2.35E-01	6.36E-02	4.08E-01
NA	hsa-miR-203a-3p	ENSG00000204792	0.218	1.658	1.03E-01	0.070	0.590	5.57E-01	1.80E-01	6.85E-01
NA	hsa-miR-203a-3p	ENSG00000204801	0.218	1.658	1.03E-01	-0.020	-0.168	8.67E-01	4.89E-01	1.00E+00
NA	hsa-miR-203a-3p	ENSG00000204802	0.218	1.658	1.03E-01	-0.020	-0.172	8.64E-01	4.91E-01	1.00E+00
NA	hsa-miR-203a-3p	ENSG00000204813	0.218	1.658	1.03E-01	-0.099	-0.838	4.05E-01	9.03E-01	1.00E+00
NA	hsa-miR-203a-3p	ENSG00000204814	0.218	1.658	1.03E-01	-0.106	-0.898	3.72E-01	9.44E-01	1.00E+00
NA	hsa-miR-203a-3p	ENSG00000204816	0.218	1.658	1.03E-01	-0.110	-0.930	3.55E-01	9.66E-01	1.00E+00
NA	hsa-miR-203a-3p	ENSG00000204818	0.218	1.658	1.03E-01	-0.087	-0.734	4.66E-01	8.34E-01	1.00E+00
NA	hsa-miR-203a-3p	ENSG00000204837	0.218	1.658	1.03E-01	-0.055	-0.463	6.44E-01	6.60E-01	1.00E+00
NA	hsa-miR-203a-3p	ENSG00000204872	0.218	1.658	1.03E-01	0.028	0.239	8.12E-01	2.98E-01	8.71E-01
NA	hsa-miR-203a-3p	ENSG00000204876	0.218	1.658	1.03E-01	0.004	0.030	9.76E-01	3.89E-01	9.85E-01
NA	hsa-miR-203a-3p	ENSG00000204894	0.218	1.658	1.03E-01	0.221	1.909	6.03E-02	1.43E-02	1.84E-01
NA	hsa-miR-203a-3p	ENSG00000204915	0.218	1.658	1.03E-01	0.061	0.515	6.08E-01	2.02E-01	7.27E-01
NA	hsa-miR-203a-3p	ENSG00000204929	0.218	1.658	1.03E-01	0.098	0.833	4.07E-01	1.22E-01	5.57E-01
NA	hsa-miR-203a-3p	ENSG00000204957	0.218	1.658	1.03E-01	0.255	2.224	2.94E-02	6.80E-03	1.16E-01
NA	hsa-miR-203a-3p	ENSG00000204971	0.218	1.658	1.03E-01	-0.015	-0.123	9.02E-01	4.65E-01	1.00E+00
NA	hsa-miR-203a-3p	ENSG00000204990	0.218	1.658	1.03E-01	0.141	1.197	2.35E-01	6.35E-02	4.08E-01
NA	hsa-miR-203a-3p	ENSG00000204993	0.218	1.658	1.03E-01	0.038	0.317	7.52E-01	2.68E-01	8.38E-01
NA	hsa-miR-203a-3p	ENSG00000205015	0.218	1.658	1.03E-01	0.001	0.009	9.93E-01	3.99E-01	9.96E-01
NA	hsa-miR-203a-3p	ENSG00000205018	0.218	1.658	1.03E-01	-0.180	-1.541	1.28E-01	6.37E-01	1.00E+00
NA	hsa-miR-203a-3p	ENSG00000205035	0.218	1.658	1.03E-01	-0.040	-0.340	7.35E-01	5.86E-01	1.00E+00
NA	hsa-miR-203a-3p	ENSG00000205037	0.218	1.658	1.03E-01	0.098	0.830	4.10E-01	1.23E-01	5.59E-01
NA	hsa-miR-203a-3p	ENSG00000205041	0.218	1.658	1.03E-01	-0.003	-0.024	9.81E-01	4.15E-01	1.00E+00
NA	hsa-miR-203a-3p	ENSG00000205044	0.218	1.658	1.03E-01	-0.099	-0.838	4.05E-01	9.03E-01	1.00E+00
NA	hsa-miR-203a-3p	ENSG00000205047	0.218	1.658	1.03E-01	0.055	0.462	6.46E-01	2.18E-01	7.57E-01
NA	hsa-miR-203a-3p	ENSG00000205056	0.218	1.658	1.03E-01	-0.355	-3.195	2.09E-03	7.10E-02	4.31E-01
NA	hsa-miR-203a-3p	ENSG00000205106	0.218	1.658	1.03E-01	0.073	0.616	5.40E-01	1.73E-01	6.71E-01
NA	hsa-miR-203a-3p	ENSG00000205147	0.218	1.658	1.03E-01	0.197	1.696	9.43E-02	2.31E-02	2.25E-01
NA	hsa-miR-203a-3p	ENSG00000205148	0.218	1.658	1.03E-01	0.067	0.563	5.75E-01	1.88E-01	7.00E-01
NA	hsa-miR-203a-3p	ENSG00000205215	0.218	1.658	1.03E-01	0.036	0.300	7.65E-01	2.74E-01	8.47E-01
NA	hsa-miR-203a-3p	ENSG00000205236	0.218	1.658	1.03E-01	-0.001	-0.010	9.92E-01	4.08E-01	1.00E+00
NA	hsa-miR-203a-3p	ENSG00000205266	0.218	1.658	1.03E-01	0.055	0.464	6.44E-01	2.18E-01	7.56E-01
NA	hsa-miR-203a-3p	ENSG00000205293	0.218	1.658	1.03E-01	0.163	1.395	1.67E-01	4.32E-02	3.28E-01
NA	hsa-miR-203a-3p	ENSG00000205300	0.218	1.658	1.03E-01	-0.114	-0.970	3.36E-01	9.92E-01	1.00E+00
NA	hsa-miR-203a-3p	ENSG00000205301	0.218	1.658	1.03E-01	0.028	0.232	8.17E-01	3.01E-01	8.75E-01
NA	hsa-miR-203a-3p	ENSG00000205312	0.218	1.658	1.03E-01	0.005	0.040	9.68E-01	3.84E-01	9.80E-01
NA	hsa-miR-203a-3p	ENSG00000205325	0.218	1.658	1.03E-01	0.024	0.205	8.38E-01	3.12E-01	8.90E-01
NA	hsa-miR-203a-3p	ENSG00000205334	0.218	1.658	1.03E-01	0.035	0.295	7.69E-01	2.76E-01	8.50E-01
NA	hsa-miR-203a-3p	ENSG00000205414	0.218	1.658	1.03E-01	-0.074	-0.626	5.34E-01	7.63E-01	1.00E+00
NA	hsa-miR-203a-3p	ENSG00000205424	0.218	1.658	1.03E-01	0.062	0.524	6.02E-01	1.99E-01	7.22E-01
NA	hsa-miR-203a-3p	ENSG00000205444	0.218	1.658	1.03E-01	-0.134	-1.140	2.58E-01	8.93E-01	1.00E+00
NA	hsa-miR-203a-3p	ENSG00000205452	0.218	1.658	1.03E-01	-0.055	-0.462	6.46E-01	6.59E-01	1.00E+00
NA	hsa-miR-203a-3p	ENSG00000205482	0.218	1.658	1.03E-01	0.300	2.647	1.00E-02	2.31E-03	5.68E-02
NA	hsa-miR-203a-3p	ENSG00000205485	0.218	1.658	1.03E-01	0.043	0.362	7.19E-01	2.52E-01	8.13E-01
NA	hsa-miR-203a-3p	ENSG00000205500	0.218	1.658	1.03E-01	0.038	0.324	7.47E-01	2.65E-01	8.34E-01
NA	hsa-miR-203a-3p	ENSG00000205505	0.218	1.658	1.03E-01	0.160	1.364	1.77E-01	4.59E-02	3.39E-01
NA	hsa-miR-203a-3p	ENSG00000205506	0.218	1.658	1.03E-01	0.098	0.830	4.09E-01	1.22E-01	5.59E-01
NA	hsa-miR-203a-3p	ENSG00000205508	0.218	1.658	1.03E-01	0.072	0.608	5.45E-01	1.75E-01	6.75E-01
NA	hsa-miR-203a-3p	ENSG00000205509	0.218	1.658	1.03E-01	0.103	0.873	3.86E-01	1.14E-01	5.48E-01
NA	hsa-miR-203a-3p	ENSG00000205534	0.218	1.658	1.03E-01	0.054	0.456	6.50E-01	2.20E-01	7.60E-01
NA	hsa-miR-203a-3p	ENSG00000205537	0.218	1.658	1.03E-01	0.210	1.811	7.44E-02	1.79E-02	2.00E-01
NA	hsa-miR-203a-3p	ENSG00000205562	0.218	1.658	1.03E-01	0.040	0.333	7.40E-01	2.62E-01	8.29E-01
NA	hsa-miR-203a-3p	ENSG00000205565	0.218	1.658	1.03E-01	0.123	1.042	3.01E-01	8.46E-02	4.66E-01
NA	hsa-miR-203a-3p	ENSG00000205580	0.218	1.658	1.03E-01	0.218	1.886	6.34E-02	1.51E-02	1.89E-01
NA	hsa-miR-203a-3p	ENSG00000205584	0.218	1.658	1.03E-01	-0.030	-0.253	8.01E-01	5.35E-01	1.00E+00
NA	hsa-miR-203a-3p	ENSG00000205596	0.218	1.658	1.03E-01	0.078	0.662	5.10E-01	1.61E-01	6.46E-01
NA	hsa-miR-203a-3p	ENSG00000205611	0.218	1.658	1.03E-01	0.178	1.522	1.32E-01	3.34E-02	2.81E-01
NA	hsa-miR-203a-3p	ENSG00000205622	0.218	1.658	1.03E-01	0.170	1.454	1.50E-01	3.84E-02	3.05E-01
NA	hsa-miR-203a-3p	ENSG00000205625	0.218	1.658	1.03E-01	-0.104	-0.882	3.81E-01	9.34E-01	1.00E+00
NA	hsa-miR-203a-3p	ENSG00000205628	0.218	1.658	1.03E-01	0.140	1.190	2.38E-01	6.44E-02	4.11E-01
NA	hsa-miR-203a-3p	ENSG00000205632	0.218	1.658	1.03E-01	0.015	0.125	9.01E-01	3.46E-01	9.33E-01
NA	hsa-miR-203a-3p	ENSG00000205644	0.218	1.658	1.03E-01	-0.147	-1.251	2.15E-01	8.20E-01	1.00E+00
NA	hsa-miR-203a-3p	ENSG00000205653	0.218	1.658	1.03E-01	-0.099	-0.838	4.05E-01	9.03E-01	1.00E+00
NA	hsa-miR-203a-3p	ENSG00000205662	0.218	1.658	1.03E-01	0.006	0.050	9.61E-01	3.80E-01	9.75E-01
NA	hsa-miR-203a-3p	ENSG00000205663	0.218	1.658	1.03E-01	-0.063	-0.532	5.96E-01	7.03E-01	1.00E+00
NA	hsa-miR-203a-3p	ENSG00000205664	0.218	1.658	1.03E-01	-0.011	-0.096	9.24E-01	4.51E-01	1.00E+00
NA	hsa-miR-203a-3p	ENSG00000205682	0.218	1.658	1.03E-01	0.082	0.695	4.89E-01	1.53E-01	6.29E-01
NA	hsa-miR-203a-3p	ENSG00000205695	0.218	1.658	1.03E-01	-0.174	-1.489	1.41E-01	6.69E-01	1.00E+00
NA	hsa-miR-203a-3p	ENSG00000205716	0.218	1.658	1.03E-01	-0.146	-1.246	2.17E-01	8.23E-01	1.00E+00
NA	hsa-miR-203a-3p	ENSG00000205740	0.218	1.658	1.03E-01	0.078	0.657	5.13E-01	1.62E-01	6.49E-01
NA	hsa-miR-203a-3p	ENSG00000205745	0.218	1.658	1.03E-01	-0.082	-0.697	4.88E-01	8.10E-01	1.00E+00
NA	hsa-miR-203a-3p	ENSG00000205746	0.218	1.658	1.03E-01	0.091	0.771	4.43E-01	1.35E-01	5.89E-01
NA	hsa-miR-203a-3p	ENSG00000205767	0.218	1.658	1.03E-01	0.065	0.547	5.86E-01	1.92E-01	7.09E-01
NA	hsa-miR-203a-3p	ENSG00000205786	0.218	1.658	1.03E-01	0.102	0.865	3.90E-01	1.15E-01	5.51E-01
NA	hsa-miR-203a-3p	ENSG00000205790	0.218	1.658	1.03E-01	0.066	0.561	5.77E-01	1.88E-01	7.02E-01
NA	hsa-miR-203a-3p	ENSG00000205794	0.218	1.658	1.03E-01	0.060	0.510	6.12E-01	2.03E-01	7.30E-01
NA	hsa-miR-203a-3p	ENSG00000205830	0.218	1.658	1.03E-01	-0.221	-1.910	6.01E-02	4.37E-01	1.00E+00
NA	hsa-miR-203a-3p	ENSG00000205890	0.218	1.658	1.03E-01	0.528	5.241	1.57E-06	7.08E-07	1.64E-04
NA	hsa-miR-203a-3p	ENSG00000205898	0.218	1.658	1.03E-01	-0.150	-1.282	2.04E-01	7.99E-01	1.00E+00
NA	hsa-miR-203a-3p	ENSG00000205918	0.218	1.658	1.03E-01	0.071	0.602	5.49E-01	1.77E-01	6.79E-01
NA	hsa-miR-203a-3p	ENSG00000205959	0.218	1.658	1.03E-01	0.171	1.459	1.49E-01	3.80E-02	3.04E-01
NA	hsa-miR-203a-3p	ENSG00000205971	0.218	1.658	1.03E-01	-0.181	-1.553	1.25E-01	6.30E-01	1.00E+00
NA	hsa-miR-203a-3p	ENSG00000205976	0.218	1.658	1.03E-01	-0.218	-1.879	6.44E-02	4.52E-01	1.00E+00
NA	hsa-miR-203a-3p	ENSG00000205989	0.218	1.658	1.03E-01	-0.108	-0.913	3.64E-01	9.54E-01	1.00E+00
NA	hsa-miR-203a-3p	ENSG00000206028	0.218	1.658	1.03E-01	-0.086	-0.731	4.67E-01	8.32E-01	1.00E+00
NA	hsa-miR-203a-3p	ENSG00000206044	0.218	1.658	1.03E-01	0.140	1.193	2.37E-01	6.40E-02	4.09E-01
NA	hsa-miR-203a-3p	ENSG00000206062	0.218	1.658	1.03E-01	-0.125	-1.065	2.91E-01	9.44E-01	1.00E+00
NA	hsa-miR-203a-3p	ENSG00000206113	0.218	1.658	1.03E-01	0.151	1.283	2.04E-01	5.39E-02	3.71E-01
NA	hsa-miR-203a-3p	ENSG00000206129	0.218	1.658	1.03E-01	0.245	2.129	3.67E-02	8.55E-03	1.35E-01
NA	hsa-miR-203a-3p	ENSG00000206144	0.218	1.658	1.03E-01	0.207	1.786	7.84E-02	1.89E-02	2.08E-01
NA	hsa-miR-203a-3p	ENSG00000206147	0.218	1.658	1.03E-01	-0.131	-1.113	2.70E-01	9.11E-01	1.00E+00
NA	hsa-miR-203a-3p	ENSG00000206168	0.218	1.658	1.03E-01	0.116	0.987	3.27E-01	9.34E-02	4.92E-01
NA	hsa-miR-203a-3p	ENSG00000206176	0.218	1.658	1.03E-01	-0.112	-0.946	3.47E-01	9.77E-01	1.00E+00
NA	hsa-miR-203a-3p	ENSG00000206187	0.218	1.658	1.03E-01	0.061	0.511	6.11E-01	2.03E-01	7.29E-01
NA	hsa-miR-203a-3p	ENSG00000206195	0.218	1.658	1.03E-01	-0.125	-1.062	2.92E-01	9.45E-01	1.00E+00
NA	hsa-miR-203a-3p	ENSG00000206249	0.218	1.658	1.03E-01	-0.023	-0.191	8.49E-01	5.01E-01	1.00E+00
NA	hsa-miR-203a-3p	ENSG00000206356	0.218	1.658	1.03E-01	0.156	1.328	1.88E-01	4.94E-02	3.53E-01
NA	hsa-miR-203a-3p	ENSG00000206532	0.218	1.658	1.03E-01	0.001	0.010	9.92E-01	3.98E-01	9.96E-01
NA	hsa-miR-203a-3p	ENSG00000206567	0.218	1.658	1.03E-01	0.278	2.436	1.73E-02	3.99E-03	8.21E-02
NA	hsa-miR-203a-3p	ENSG00000206582	0.218	1.658	1.03E-01	0.094	0.798	4.27E-01	1.29E-01	5.75E-01
NA	hsa-miR-203a-3p	ENSG00000206592	0.218	1.658	1.03E-01	0.072	0.612	5.42E-01	1.74E-01	6.73E-01
NA	hsa-miR-203a-3p	ENSG00000206603	0.218	1.658	1.03E-01	0.031	0.265	7.92E-01	2.88E-01	8.59E-01
NA	hsa-miR-203a-3p	ENSG00000206636	0.218	1.658	1.03E-01	-0.099	-0.838	4.05E-01	9.03E-01	1.00E+00
NA	hsa-miR-203a-3p	ENSG00000206637	0.218	1.658	1.03E-01	0.012	0.099	9.22E-01	3.57E-01	9.48E-01
NA	hsa-miR-203a-3p	ENSG00000206640	0.218	1.658	1.03E-01	-0.082	-0.691	4.92E-01	8.06E-01	1.00E+00
NA	hsa-miR-203a-3p	ENSG00000206645	0.218	1.658	1.03E-01	0.324	2.883	5.22E-03	1.22E-03	3.68E-02
NA	hsa-miR-203a-3p	ENSG00000206646	0.218	1.658	1.03E-01	0.095	0.804	4.24E-01	1.28E-01	5.72E-01
NA	hsa-miR-203a-3p	ENSG00000206647	0.218	1.658	1.03E-01	0.225	1.943	5.60E-02	1.32E-02	1.76E-01
NA	hsa-miR-203a-3p	ENSG00000206649	0.218	1.658	1.03E-01	-0.099	-0.838	4.05E-01	9.03E-01	1.00E+00
NA	hsa-miR-203a-3p	ENSG00000206651	0.218	1.658	1.03E-01	0.164	1.399	1.66E-01	4.29E-02	3.26E-01
NA	hsa-miR-203a-3p	ENSG00000206659	0.218	1.658	1.03E-01	-0.047	-0.401	6.90E-01	6.21E-01	1.00E+00
NA	hsa-miR-203a-3p	ENSG00000206660	0.218	1.658	1.03E-01	-0.098	-0.826	4.11E-01	8.96E-01	1.00E+00
NA	hsa-miR-203a-3p	ENSG00000206661	0.218	1.658	1.03E-01	-0.083	-0.700	4.86E-01	8.11E-01	1.00E+00
NA	hsa-miR-203a-3p	ENSG00000206663	0.218	1.658	1.03E-01	-0.026	-0.219	8.27E-01	5.16E-01	1.00E+00
NA	hsa-miR-203a-3p	ENSG00000206668	0.218	1.658	1.03E-01	0.056	0.474	6.37E-01	2.15E-01	7.50E-01
NA	hsa-miR-203a-3p	ENSG00000206669	0.218	1.658	1.03E-01	0.104	0.879	3.83E-01	1.13E-01	5.45E-01
NA	hsa-miR-203a-3p	ENSG00000206672	0.218	1.658	1.03E-01	-0.099	-0.838	4.05E-01	9.03E-01	1.00E+00
NA	hsa-miR-203a-3p	ENSG00000206676	0.218	1.658	1.03E-01	0.119	1.013	3.14E-01	8.91E-02	4.80E-01
NA	hsa-miR-203a-3p	ENSG00000206677	0.218	1.658	1.03E-01	-0.099	-0.838	4.05E-01	9.03E-01	1.00E+00
NA	hsa-miR-203a-3p	ENSG00000206679	0.218	1.658	1.03E-01	0.220	1.902	6.12E-02	1.46E-02	1.86E-01
NA	hsa-miR-203a-3p	ENSG00000206682	0.218	1.658	1.03E-01	0.179	1.531	1.30E-01	3.27E-02	2.78E-01
NA	hsa-miR-203a-3p	ENSG00000206690	0.218	1.658	1.03E-01	0.209	1.801	7.59E-02	1.83E-02	2.03E-01
NA	hsa-miR-203a-3p	ENSG00000206692	0.218	1.658	1.03E-01	-0.130	-1.104	2.73E-01	9.17E-01	1.00E+00
NA	hsa-miR-203a-3p	ENSG00000206699	0.218	1.658	1.03E-01	0.129	1.093	2.78E-01	7.71E-02	4.43E-01
NA	hsa-miR-203a-3p	ENSG00000206704	0.218	1.658	1.03E-01	0.085	0.715	4.77E-01	1.48E-01	6.18E-01
NA	hsa-miR-203a-3p	ENSG00000206705	0.218	1.658	1.03E-01	-0.201	-1.726	8.88E-02	5.32E-01	1.00E+00
NA	hsa-miR-203a-3p	ENSG00000206706	0.218	1.658	1.03E-01	0.062	0.522	6.03E-01	2.00E-01	7.23E-01
NA	hsa-miR-203a-3p	ENSG00000206711	0.218	1.658	1.03E-01	-0.032	-0.273	7.86E-01	5.46E-01	1.00E+00
NA	hsa-miR-203a-3p	ENSG00000206713	0.218	1.658	1.03E-01	-0.100	-0.850	3.98E-01	9.12E-01	1.00E+00
NA	hsa-miR-203a-3p	ENSG00000206717	0.218	1.658	1.03E-01	-0.020	-0.171	8.65E-01	4.90E-01	1.00E+00
NA	hsa-miR-203a-3p	ENSG00000206719	0.218	1.658	1.03E-01	-0.206	-1.772	8.07E-02	5.07E-01	1.00E+00
NA	hsa-miR-203a-3p	ENSG00000206721	0.218	1.658	1.03E-01	0.059	0.495	6.22E-01	2.08E-01	7.38E-01
NA	hsa-miR-203a-3p	ENSG00000206728	0.218	1.658	1.03E-01	-0.070	-0.588	5.59E-01	7.38E-01	1.00E+00
NA	hsa-miR-203a-3p	ENSG00000206731	0.218	1.658	1.03E-01	-0.030	-0.254	8.00E-01	5.36E-01	1.00E+00
NA	hsa-miR-203a-3p	ENSG00000206734	0.218	1.658	1.03E-01	0.068	0.573	5.69E-01	1.85E-01	6.95E-01
NA	hsa-miR-203a-3p	ENSG00000206738	0.218	1.658	1.03E-01	0.074	0.624	5.35E-01	1.71E-01	6.67E-01
NA	hsa-miR-203a-3p	ENSG00000206739	0.218	1.658	1.03E-01	0.061	0.517	6.07E-01	2.01E-01	7.26E-01
NA	hsa-miR-203a-3p	ENSG00000206741	0.218	1.658	1.03E-01	0.003	0.029	9.77E-01	3.89E-01	9.85E-01
NA	hsa-miR-203a-3p	ENSG00000206750	0.218	1.658	1.03E-01	-0.144	-1.223	2.25E-01	8.38E-01	1.00E+00
NA	hsa-miR-203a-3p	ENSG00000206751	0.218	1.658	1.03E-01	-0.001	-0.007	9.94E-01	4.06E-01	1.00E+00
NA	hsa-miR-203a-3p	ENSG00000206756	0.218	1.658	1.03E-01	0.225	1.947	5.55E-02	1.31E-02	1.75E-01
NA	hsa-miR-203a-3p	ENSG00000206761	0.218	1.658	1.03E-01	-0.099	-0.838	4.05E-01	9.03E-01	1.00E+00
NA	hsa-miR-203a-3p	ENSG00000206768	0.218	1.658	1.03E-01	0.086	0.730	4.68E-01	1.44E-01	6.10E-01
NA	hsa-miR-203a-3p	ENSG00000206770	0.218	1.658	1.03E-01	-0.046	-0.385	7.01E-01	6.12E-01	1.00E+00
NA	hsa-miR-203a-3p	ENSG00000206776	0.218	1.658	1.03E-01	-0.097	-0.818	4.16E-01	8.90E-01	1.00E+00
NA	hsa-miR-203a-3p	ENSG00000206779	0.218	1.658	1.03E-01	0.181	1.547	1.26E-01	3.17E-02	2.72E-01
NA	hsa-miR-203a-3p	ENSG00000206780	0.218	1.658	1.03E-01	-0.099	-0.838	4.05E-01	9.03E-01	1.00E+00
NA	hsa-miR-203a-3p	ENSG00000206781	0.218	1.658	1.03E-01	0.011	0.089	9.30E-01	3.62E-01	9.53E-01
NA	hsa-miR-203a-3p	ENSG00000206784	0.218	1.658	1.03E-01	0.095	0.807	4.23E-01	1.27E-01	5.70E-01
NA	hsa-miR-203a-3p	ENSG00000206785	0.218	1.658	1.03E-01	-0.001	-0.011	9.91E-01	4.08E-01	1.00E+00
NA	hsa-miR-203a-3p	ENSG00000206790	0.218	1.658	1.03E-01	-0.163	-1.395	1.68E-01	7.27E-01	1.00E+00
NA	hsa-miR-203a-3p	ENSG00000206792	0.218	1.658	1.03E-01	-0.084	-0.710	4.80E-01	8.18E-01	1.00E+00
NA	hsa-miR-203a-3p	ENSG00000206795	0.218	1.658	1.03E-01	-0.047	-0.397	6.93E-01	6.19E-01	1.00E+00
NA	hsa-miR-203a-3p	ENSG00000206797	0.218	1.658	1.03E-01	0.136	1.154	2.53E-01	6.90E-02	4.26E-01
NA	hsa-miR-203a-3p	ENSG00000206805	0.218	1.658	1.03E-01	-0.099	-0.838	4.05E-01	9.03E-01	1.00E+00
NA	hsa-miR-203a-3p	ENSG00000206806	0.218	1.658	1.03E-01	-0.099	-0.838	4.05E-01	9.03E-01	1.00E+00
NA	hsa-miR-203a-3p	ENSG00000206808	0.218	1.658	1.03E-01	-0.064	-0.539	5.92E-01	7.07E-01	1.00E+00
NA	hsa-miR-203a-3p	ENSG00000206813	0.218	1.658	1.03E-01	-0.160	-1.367	1.76E-01	7.44E-01	1.00E+00
NA	hsa-miR-203a-3p	ENSG00000206814	0.218	1.658	1.03E-01	-0.153	-1.302	1.97E-01	7.86E-01	1.00E+00
NA	hsa-miR-203a-3p	ENSG00000206816	0.218	1.658	1.03E-01	0.068	0.573	5.68E-01	1.85E-01	6.95E-01
NA	hsa-miR-203a-3p	ENSG00000206817	0.218	1.658	1.03E-01	-0.077	-0.653	5.16E-01	7.80E-01	1.00E+00
NA	hsa-miR-203a-3p	ENSG00000206822	0.218	1.658	1.03E-01	-0.127	-1.075	2.86E-01	9.37E-01	1.00E+00
NA	hsa-miR-203a-3p	ENSG00000206824	0.218	1.658	1.03E-01	-0.077	-0.653	5.16E-01	7.80E-01	1.00E+00
NA	hsa-miR-203a-3p	ENSG00000206840	0.218	1.658	1.03E-01	-0.093	-0.785	4.35E-01	8.68E-01	1.00E+00
NA	hsa-miR-203a-3p	ENSG00000206844	0.218	1.658	1.03E-01	0.125	1.066	2.90E-01	8.11E-02	4.55E-01
NA	hsa-miR-203a-3p	ENSG00000206846	0.218	1.658	1.03E-01	0.129	1.093	2.78E-01	7.72E-02	4.43E-01
NA	hsa-miR-203a-3p	ENSG00000206847	0.218	1.658	1.03E-01	0.249	2.169	3.35E-02	7.77E-03	1.27E-01
NA	hsa-miR-203a-3p	ENSG00000206849	0.218	1.658	1.03E-01	-0.099	-0.838	4.05E-01	9.03E-01	1.00E+00
NA	hsa-miR-203a-3p	ENSG00000206850	0.218	1.658	1.03E-01	-0.099	-0.838	4.05E-01	9.03E-01	1.00E+00
NA	hsa-miR-203a-3p	ENSG00000206853	0.218	1.658	1.03E-01	-0.099	-0.838	4.05E-01	9.03E-01	1.00E+00
NA	hsa-miR-203a-3p	ENSG00000206858	0.218	1.658	1.03E-01	-0.048	-0.405	6.87E-01	6.24E-01	1.00E+00
NA	hsa-miR-203a-3p	ENSG00000206862	0.218	1.658	1.03E-01	0.214	1.845	6.92E-02	1.66E-02	1.91E-01
NA	hsa-miR-203a-3p	ENSG00000206865	0.218	1.658	1.03E-01	0.024	0.206	8.37E-01	3.11E-01	8.89E-01
NA	hsa-miR-203a-3p	ENSG00000206878	0.218	1.658	1.03E-01	-0.034	-0.288	7.74E-01	5.55E-01	1.00E+00
NA	hsa-miR-203a-3p	ENSG00000206886	0.218	1.658	1.03E-01	-0.135	-1.145	2.56E-01	8.90E-01	1.00E+00
NA	hsa-miR-203a-3p	ENSG00000206895	0.218	1.658	1.03E-01	-0.008	-0.065	9.49E-01	4.35E-01	1.00E+00
NA	hsa-miR-203a-3p	ENSG00000206897	0.218	1.658	1.03E-01	-0.068	-0.572	5.69E-01	7.28E-01	1.00E+00
NA	hsa-miR-203a-3p	ENSG00000206898	0.218	1.658	1.03E-01	-0.201	-1.733	8.75E-02	5.28E-01	1.00E+00
NA	hsa-miR-203a-3p	ENSG00000206901	0.218	1.658	1.03E-01	-0.099	-0.838	4.05E-01	9.03E-01	1.00E+00
NA	hsa-miR-203a-3p	ENSG00000206902	0.218	1.658	1.03E-01	-0.110	-0.933	3.54E-01	9.68E-01	1.00E+00
NA	hsa-miR-203a-3p	ENSG00000206903	0.218	1.658	1.03E-01	-0.220	-1.897	6.19E-02	4.43E-01	1.00E+00
NA	hsa-miR-203a-3p	ENSG00000206905	0.218	1.658	1.03E-01	-0.039	-0.331	7.42E-01	5.80E-01	1.00E+00
NA	hsa-miR-203a-3p	ENSG00000206911	0.218	1.658	1.03E-01	-0.117	-0.997	3.22E-01	9.89E-01	1.00E+00
NA	hsa-miR-203a-3p	ENSG00000206912	0.218	1.658	1.03E-01	-0.099	-0.838	4.05E-01	9.03E-01	1.00E+00
NA	hsa-miR-203a-3p	ENSG00000206913	0.218	1.658	1.03E-01	-0.125	-1.063	2.91E-01	9.44E-01	1.00E+00
NA	hsa-miR-203a-3p	ENSG00000206914	0.218	1.658	1.03E-01	0.154	1.315	1.93E-01	5.06E-02	3.58E-01
NA	hsa-miR-203a-3p	ENSG00000206925	0.218	1.658	1.03E-01	-0.110	-0.930	3.56E-01	9.66E-01	1.00E+00
NA	hsa-miR-203a-3p	ENSG00000206927	0.218	1.658	1.03E-01	0.126	1.069	2.89E-01	8.06E-02	4.54E-01
NA	hsa-miR-203a-3p	ENSG00000206929	0.218	1.658	1.03E-01	-0.099	-0.838	4.05E-01	9.03E-01	1.00E+00
NA	hsa-miR-203a-3p	ENSG00000206947	0.218	1.658	1.03E-01	-0.110	-0.935	3.53E-01	9.69E-01	1.00E+00
NA	hsa-miR-203a-3p	ENSG00000206950	0.218	1.658	1.03E-01	-0.139	-1.183	2.41E-01	8.64E-01	1.00E+00
NA	hsa-miR-203a-3p	ENSG00000206951	0.218	1.658	1.03E-01	0.036	0.304	7.62E-01	2.73E-01	8.45E-01
NA	hsa-miR-203a-3p	ENSG00000206957	0.218	1.658	1.03E-01	-0.168	-1.434	1.56E-01	7.03E-01	1.00E+00
NA	hsa-miR-203a-3p	ENSG00000206958	0.218	1.658	1.03E-01	-0.066	-0.554	5.81E-01	7.17E-01	1.00E+00
NA	hsa-miR-203a-3p	ENSG00000206959	0.218	1.658	1.03E-01	-0.009	-0.079	9.37E-01	4.42E-01	1.00E+00
NA	hsa-miR-203a-3p	ENSG00000206961	0.218	1.658	1.03E-01	-0.043	-0.365	7.16E-01	6.00E-01	1.00E+00
NA	hsa-miR-203a-3p	ENSG00000206964	0.218	1.658	1.03E-01	0.081	0.681	4.98E-01	1.56E-01	6.36E-01
NA	hsa-miR-203a-3p	ENSG00000206967	0.218	1.658	1.03E-01	0.002	0.021	9.83E-01	3.93E-01	9.90E-01
NA	hsa-miR-203a-3p	ENSG00000206976	0.218	1.658	1.03E-01	0.262	2.292	2.49E-02	5.74E-03	1.04E-01
NA	hsa-miR-203a-3p	ENSG00000206977	0.218	1.658	1.03E-01	0.100	0.843	4.02E-01	1.20E-01	5.57E-01
NA	hsa-miR-203a-3p	ENSG00000206978	0.218	1.658	1.03E-01	-0.117	-0.997	3.22E-01	9.89E-01	1.00E+00
NA	hsa-miR-203a-3p	ENSG00000206982	0.218	1.658	1.03E-01	-0.109	-0.926	3.58E-01	9.63E-01	1.00E+00
NA	hsa-miR-203a-3p	ENSG00000206987	0.218	1.658	1.03E-01	-0.130	-1.102	2.74E-01	9.19E-01	1.00E+00
NA	hsa-miR-203a-3p	ENSG00000206995	0.218	1.658	1.03E-01	0.022	0.188	8.51E-01	3.19E-01	8.99E-01
NA	hsa-miR-203a-3p	ENSG00000206998	0.218	1.658	1.03E-01	-0.099	-0.838	4.05E-01	9.03E-01	1.00E+00
NA	hsa-miR-203a-3p	ENSG00000207002	0.218	1.658	1.03E-01	0.057	0.479	6.34E-01	2.13E-01	7.47E-01
NA	hsa-miR-203a-3p	ENSG00000207009	0.218	1.658	1.03E-01	-0.208	-1.792	7.74E-02	4.97E-01	1.00E+00
NA	hsa-miR-203a-3p	ENSG00000207020	0.218	1.658	1.03E-01	0.040	0.333	7.40E-01	2.62E-01	8.29E-01
NA	hsa-miR-203a-3p	ENSG00000207021	0.218	1.658	1.03E-01	0.180	1.542	1.28E-01	3.20E-02	2.74E-01
NA	hsa-miR-203a-3p	ENSG00000207022	0.218	1.658	1.03E-01	0.027	0.225	8.22E-01	3.03E-01	8.78E-01
NA	hsa-miR-203a-3p	ENSG00000207024	0.218	1.658	1.03E-01	-0.099	-0.838	4.05E-01	9.03E-01	1.00E+00
NA	hsa-miR-203a-3p	ENSG00000207025	0.218	1.658	1.03E-01	-0.110	-0.928	3.56E-01	9.64E-01	1.00E+00
NA	hsa-miR-203a-3p	ENSG00000207027	0.218	1.658	1.03E-01	-0.030	-0.250	8.03E-01	5.34E-01	1.00E+00
NA	hsa-miR-203a-3p	ENSG00000207032	0.218	1.658	1.03E-01	-0.114	-0.969	3.36E-01	9.92E-01	1.00E+00
NA	hsa-miR-203a-3p	ENSG00000207034	0.218	1.658	1.03E-01	0.326	2.903	4.92E-03	1.15E-03	3.54E-02
NA	hsa-miR-203a-3p	ENSG00000207036	0.218	1.658	1.03E-01	0.034	0.288	7.74E-01	2.79E-01	8.54E-01
NA	hsa-miR-203a-3p	ENSG00000207039	0.218	1.658	1.03E-01	-0.090	-0.761	4.49E-01	8.52E-01	1.00E+00
NA	hsa-miR-203a-3p	ENSG00000207049	0.218	1.658	1.03E-01	-0.056	-0.475	6.36E-01	6.67E-01	1.00E+00
NA	hsa-miR-203a-3p	ENSG00000207061	0.218	1.658	1.03E-01	-0.137	-1.169	2.46E-01	8.74E-01	1.00E+00
NA	hsa-miR-203a-3p	ENSG00000207062	0.218	1.658	1.03E-01	0.097	0.819	4.16E-01	1.25E-01	5.64E-01
NA	hsa-miR-203a-3p	ENSG00000207069	0.218	1.658	1.03E-01	0.024	0.199	8.43E-01	3.14E-01	8.93E-01
NA	hsa-miR-203a-3p	ENSG00000207073	0.218	1.658	1.03E-01	-0.129	-1.095	2.77E-01	9.23E-01	1.00E+00
NA	hsa-miR-203a-3p	ENSG00000207075	0.218	1.658	1.03E-01	-0.141	-1.196	2.36E-01	8.56E-01	1.00E+00
NA	hsa-miR-203a-3p	ENSG00000207080	0.218	1.658	1.03E-01	-0.099	-0.838	4.05E-01	9.03E-01	1.00E+00
NA	hsa-miR-203a-3p	ENSG00000207084	0.218	1.658	1.03E-01	-0.099	-0.838	4.05E-01	9.03E-01	1.00E+00
NA	hsa-miR-203a-3p	ENSG00000207086	0.218	1.658	1.03E-01	0.291	2.558	1.26E-02	2.91E-03	6.66E-02
NA	hsa-miR-203a-3p	ENSG00000207091	0.218	1.658	1.03E-01	0.060	0.505	6.15E-01	2.05E-01	7.33E-01
NA	hsa-miR-203a-3p	ENSG00000207092	0.218	1.658	1.03E-01	0.090	0.761	4.49E-01	1.37E-01	5.94E-01
NA	hsa-miR-203a-3p	ENSG00000207094	0.218	1.658	1.03E-01	0.137	1.162	2.49E-01	6.79E-02	4.23E-01
NA	hsa-miR-203a-3p	ENSG00000207098	0.218	1.658	1.03E-01	-0.163	-1.390	1.69E-01	7.30E-01	1.00E+00
NA	hsa-miR-203a-3p	ENSG00000207100	0.218	1.658	1.03E-01	-0.099	-0.838	4.05E-01	9.03E-01	1.00E+00
NA	hsa-miR-203a-3p	ENSG00000207101	0.218	1.658	1.03E-01	-0.099	-0.838	4.05E-01	9.03E-01	1.00E+00
NA	hsa-miR-203a-3p	ENSG00000207105	0.218	1.658	1.03E-01	0.333	2.974	4.01E-03	9.44E-04	3.09E-02
NA	hsa-miR-203a-3p	ENSG00000207108	0.218	1.658	1.03E-01	0.069	0.581	5.63E-01	1.83E-01	6.90E-01
NA	hsa-miR-203a-3p	ENSG00000207109	0.218	1.658	1.03E-01	0.003	0.026	9.79E-01	3.91E-01	9.87E-01
NA	hsa-miR-203a-3p	ENSG00000207117	0.218	1.658	1.03E-01	-0.007	-0.063	9.50E-01	4.34E-01	1.00E+00
NA	hsa-miR-203a-3p	ENSG00000207119	0.218	1.658	1.03E-01	-0.049	-0.411	6.82E-01	6.28E-01	1.00E+00
NA	hsa-miR-203a-3p	ENSG00000207123	0.218	1.658	1.03E-01	-0.099	-0.838	4.05E-01	9.03E-01	1.00E+00
NA	hsa-miR-203a-3p	ENSG00000207127	0.218	1.658	1.03E-01	-0.099	-0.838	4.05E-01	9.03E-01	1.00E+00
NA	hsa-miR-203a-3p	ENSG00000207130	0.218	1.658	1.03E-01	-0.099	-0.838	4.05E-01	9.03E-01	1.00E+00
NA	hsa-miR-203a-3p	ENSG00000207132	0.218	1.658	1.03E-01	-0.110	-0.935	3.53E-01	9.69E-01	1.00E+00
NA	hsa-miR-203a-3p	ENSG00000207139	0.218	1.658	1.03E-01	0.284	2.497	1.48E-02	3.41E-03	7.40E-02
NA	hsa-miR-203a-3p	ENSG00000207142	0.218	1.658	1.03E-01	-0.016	-0.138	8.91E-01	4.73E-01	1.00E+00
NA	hsa-miR-203a-3p	ENSG00000207146	0.218	1.658	1.03E-01	-0.076	-0.645	5.21E-01	7.75E-01	1.00E+00
NA	hsa-miR-203a-3p	ENSG00000207147	0.218	1.658	1.03E-01	-0.099	-0.838	4.05E-01	9.03E-01	1.00E+00
NA	hsa-miR-203a-3p	ENSG00000207148	0.218	1.658	1.03E-01	-0.012	-0.102	9.19E-01	4.54E-01	1.00E+00
NA	hsa-miR-203a-3p	ENSG00000207151	0.218	1.658	1.03E-01	0.196	1.681	9.71E-02	2.38E-02	2.29E-01
NA	hsa-miR-203a-3p	ENSG00000207155	0.218	1.658	1.03E-01	-0.164	-1.403	1.65E-01	7.22E-01	1.00E+00
NA	hsa-miR-203a-3p	ENSG00000207161	0.218	1.658	1.03E-01	-0.085	-0.722	4.73E-01	8.26E-01	1.00E+00
NA	hsa-miR-203a-3p	ENSG00000207164	0.218	1.658	1.03E-01	-0.075	-0.631	5.30E-01	7.66E-01	1.00E+00
NA	hsa-miR-203a-3p	ENSG00000207171	0.218	1.658	1.03E-01	-0.105	-0.886	3.79E-01	9.36E-01	1.00E+00
NA	hsa-miR-203a-3p	ENSG00000207173	0.218	1.658	1.03E-01	0.052	0.435	6.65E-01	2.27E-01	7.72E-01
NA	hsa-miR-203a-3p	ENSG00000207176	0.218	1.658	1.03E-01	0.165	1.408	1.63E-01	4.21E-02	3.22E-01
NA	hsa-miR-203a-3p	ENSG00000207177	0.218	1.658	1.03E-01	0.343	3.073	3.01E-03	7.16E-04	2.54E-02
NA	hsa-miR-203a-3p	ENSG00000207184	0.218	1.658	1.03E-01	-0.099	-0.838	4.05E-01	9.03E-01	1.00E+00
NA	hsa-miR-203a-3p	ENSG00000207187	0.218	1.658	1.03E-01	-0.027	-0.224	8.24E-01	5.19E-01	1.00E+00
NA	hsa-miR-203a-3p	ENSG00000207189	0.218	1.658	1.03E-01	-0.033	-0.274	7.85E-01	5.47E-01	1.00E+00
NA	hsa-miR-203a-3p	ENSG00000207193	0.218	1.658	1.03E-01	-0.099	-0.838	4.05E-01	9.03E-01	1.00E+00
NA	hsa-miR-203a-3p	ENSG00000207195	0.218	1.658	1.03E-01	-0.040	-0.334	7.40E-01	5.82E-01	1.00E+00
NA	hsa-miR-203a-3p	ENSG00000207196	0.218	1.658	1.03E-01	0.144	1.224	2.25E-01	6.04E-02	3.96E-01
NA	hsa-miR-203a-3p	ENSG00000207199	0.218	1.658	1.03E-01	0.136	1.156	2.52E-01	6.87E-02	4.26E-01
NA	hsa-miR-203a-3p	ENSG00000207207	0.218	1.658	1.03E-01	-0.099	-0.838	4.05E-01	9.03E-01	1.00E+00
NA	hsa-miR-203a-3p	ENSG00000207209	0.218	1.658	1.03E-01	-0.012	-0.104	9.17E-01	4.55E-01	1.00E+00
NA	hsa-miR-203a-3p	ENSG00000207210	0.218	1.658	1.03E-01	-0.109	-0.922	3.60E-01	9.60E-01	1.00E+00
NA	hsa-miR-203a-3p	ENSG00000207212	0.218	1.658	1.03E-01	-0.127	-1.082	2.83E-01	9.32E-01	1.00E+00
NA	hsa-miR-203a-3p	ENSG00000207213	0.218	1.658	1.03E-01	0.079	0.665	5.09E-01	1.60E-01	6.45E-01
NA	hsa-miR-203a-3p	ENSG00000207215	0.218	1.658	1.03E-01	-0.020	-0.169	8.66E-01	4.89E-01	1.00E+00
NA	hsa-miR-203a-3p	ENSG00000207217	0.218	1.658	1.03E-01	0.061	0.518	6.06E-01	2.01E-01	7.25E-01
NA	hsa-miR-203a-3p	ENSG00000207218	0.218	1.658	1.03E-01	-0.029	-0.244	8.08E-01	5.30E-01	1.00E+00
NA	hsa-miR-203a-3p	ENSG00000207223	0.218	1.658	1.03E-01	-0.235	-2.037	4.54E-02	3.78E-01	9.73E-01
NA	hsa-miR-203a-3p	ENSG00000207229	0.218	1.658	1.03E-01	-0.080	-0.673	5.03E-01	7.94E-01	1.00E+00
NA	hsa-miR-203a-3p	ENSG00000207231	0.218	1.658	1.03E-01	-0.215	-1.851	6.83E-02	4.66E-01	1.00E+00
NA	hsa-miR-203a-3p	ENSG00000207235	0.218	1.658	1.03E-01	0.117	0.990	3.26E-01	9.29E-02	4.91E-01
NA	hsa-miR-203a-3p	ENSG00000207240	0.218	1.658	1.03E-01	0.099	0.836	4.06E-01	1.21E-01	5.57E-01
NA	hsa-miR-203a-3p	ENSG00000207243	0.218	1.658	1.03E-01	0.063	0.529	5.98E-01	1.97E-01	7.19E-01
NA	hsa-miR-203a-3p	ENSG00000207244	0.218	1.658	1.03E-01	-0.124	-1.054	2.95E-01	9.50E-01	1.00E+00
NA	hsa-miR-203a-3p	ENSG00000207247	0.218	1.658	1.03E-01	-0.099	-0.838	4.05E-01	9.03E-01	1.00E+00
NA	hsa-miR-203a-3p	ENSG00000207249	0.218	1.658	1.03E-01	-0.099	-0.838	4.05E-01	9.03E-01	1.00E+00
NA	hsa-miR-203a-3p	ENSG00000207252	0.218	1.658	1.03E-01	-0.099	-0.838	4.05E-01	9.03E-01	1.00E+00
NA	hsa-miR-203a-3p	ENSG00000207258	0.218	1.658	1.03E-01	-0.052	-0.442	6.60E-01	6.47E-01	1.00E+00
NA	hsa-miR-203a-3p	ENSG00000207265	0.218	1.658	1.03E-01	0.007	0.058	9.54E-01	3.76E-01	9.70E-01
NA	hsa-miR-203a-3p	ENSG00000207271	0.218	1.658	1.03E-01	-0.099	-0.838	4.05E-01	9.03E-01	1.00E+00
NA	hsa-miR-203a-3p	ENSG00000207274	0.218	1.658	1.03E-01	-0.139	-1.179	2.42E-01	8.67E-01	1.00E+00
NA	hsa-miR-203a-3p	ENSG00000207281	0.218	1.658	1.03E-01	-0.055	-0.461	6.46E-01	6.59E-01	1.00E+00
NA	hsa-miR-203a-3p	ENSG00000207282	0.218	1.658	1.03E-01	-0.099	-0.838	4.05E-01	9.03E-01	1.00E+00
NA	hsa-miR-203a-3p	ENSG00000207283	0.218	1.658	1.03E-01	-0.099	-0.838	4.05E-01	9.03E-01	1.00E+00
NA	hsa-miR-203a-3p	ENSG00000207286	0.218	1.658	1.03E-01	0.259	2.256	2.72E-02	6.28E-03	1.11E-01
NA	hsa-miR-203a-3p	ENSG00000207290	0.218	1.658	1.03E-01	-0.072	-0.608	5.45E-01	7.52E-01	1.00E+00
NA	hsa-miR-203a-3p	ENSG00000207292	0.218	1.658	1.03E-01	0.023	0.193	8.48E-01	3.17E-01	8.96E-01
NA	hsa-miR-203a-3p	ENSG00000207293	0.218	1.658	1.03E-01	-0.126	-1.071	2.88E-01	9.39E-01	1.00E+00
NA	hsa-miR-203a-3p	ENSG00000207294	0.218	1.658	1.03E-01	0.010	0.082	9.35E-01	3.65E-01	9.57E-01
NA	hsa-miR-203a-3p	ENSG00000207299	0.218	1.658	1.03E-01	-0.099	-0.838	4.05E-01	9.03E-01	1.00E+00
NA	hsa-miR-203a-3p	ENSG00000207300	0.218	1.658	1.03E-01	0.007	0.057	9.55E-01	3.76E-01	9.71E-01
NA	hsa-miR-203a-3p	ENSG00000207302	0.218	1.658	1.03E-01	-0.148	-1.257	2.13E-01	8.16E-01	1.00E+00
NA	hsa-miR-203a-3p	ENSG00000207303	0.218	1.658	1.03E-01	-0.030	-0.253	8.01E-01	5.35E-01	1.00E+00
NA	hsa-miR-203a-3p	ENSG00000207305	0.218	1.658	1.03E-01	0.156	1.332	1.87E-01	4.90E-02	3.52E-01
NA	hsa-miR-203a-3p	ENSG00000207316	0.218	1.658	1.03E-01	-0.099	-0.838	4.05E-01	9.03E-01	1.00E+00
NA	hsa-miR-203a-3p	ENSG00000207317	0.218	1.658	1.03E-01	0.068	0.578	5.65E-01	1.84E-01	6.92E-01
NA	hsa-miR-203a-3p	ENSG00000207319	0.218	1.658	1.03E-01	-0.168	-1.437	1.55E-01	7.00E-01	1.00E+00
NA	hsa-miR-203a-3p	ENSG00000207320	0.218	1.658	1.03E-01	0.020	0.173	8.63E-01	3.25E-01	9.07E-01
NA	hsa-miR-203a-3p	ENSG00000207326	0.218	1.658	1.03E-01	0.196	1.686	9.61E-02	2.35E-02	2.27E-01
NA	hsa-miR-203a-3p	ENSG00000207329	0.218	1.658	1.03E-01	-0.057	-0.483	6.31E-01	6.72E-01	1.00E+00
NA	hsa-miR-203a-3p	ENSG00000207342	0.218	1.658	1.03E-01	0.074	0.623	5.35E-01	1.71E-01	6.68E-01
NA	hsa-miR-203a-3p	ENSG00000207344	0.218	1.658	1.03E-01	-0.115	-0.979	3.31E-01	9.99E-01	1.00E+00
NA	hsa-miR-203a-3p	ENSG00000207351	0.218	1.658	1.03E-01	-0.019	-0.156	8.76E-01	4.82E-01	1.00E+00
NA	hsa-miR-203a-3p	ENSG00000207356	0.218	1.658	1.03E-01	-0.090	-0.761	4.49E-01	8.52E-01	1.00E+00
NA	hsa-miR-203a-3p	ENSG00000207363	0.218	1.658	1.03E-01	-0.065	-0.547	5.86E-01	7.12E-01	1.00E+00
NA	hsa-miR-203a-3p	ENSG00000207365	0.218	1.658	1.03E-01	-0.001	-0.007	9.94E-01	4.07E-01	1.00E+00
NA	hsa-miR-203a-3p	ENSG00000207368	0.218	1.658	1.03E-01	0.312	2.770	7.15E-03	1.66E-03	4.54E-02
NA	hsa-miR-203a-3p	ENSG00000207370	0.218	1.658	1.03E-01	0.094	0.793	4.31E-01	1.30E-01	5.78E-01
NA	hsa-miR-203a-3p	ENSG00000207371	0.218	1.658	1.03E-01	-0.053	-0.447	6.56E-01	6.50E-01	1.00E+00
NA	hsa-miR-203a-3p	ENSG00000207379	0.218	1.658	1.03E-01	-0.099	-0.841	4.03E-01	9.05E-01	1.00E+00
NA	hsa-miR-203a-3p	ENSG00000207380	0.218	1.658	1.03E-01	-0.084	-0.713	4.78E-01	8.20E-01	1.00E+00
NA	hsa-miR-203a-3p	ENSG00000207382	0.218	1.658	1.03E-01	-0.201	-1.730	8.79E-02	5.29E-01	1.00E+00
NA	hsa-miR-203a-3p	ENSG00000207383	0.218	1.658	1.03E-01	0.228	1.972	5.25E-02	1.24E-02	1.69E-01
NA	hsa-miR-203a-3p	ENSG00000207384	0.218	1.658	1.03E-01	-0.123	-1.044	3.00E-01	9.57E-01	1.00E+00
NA	hsa-miR-203a-3p	ENSG00000207386	0.218	1.658	1.03E-01	0.227	1.965	5.33E-02	1.26E-02	1.71E-01
NA	hsa-miR-203a-3p	ENSG00000207387	0.218	1.658	1.03E-01	-0.099	-0.838	4.05E-01	9.03E-01	1.00E+00
NA	hsa-miR-203a-3p	ENSG00000207390	0.218	1.658	1.03E-01	-0.001	-0.009	9.93E-01	4.07E-01	1.00E+00
NA	hsa-miR-203a-3p	ENSG00000207391	0.218	1.658	1.03E-01	-0.015	-0.127	8.99E-01	4.67E-01	1.00E+00
NA	hsa-miR-203a-3p	ENSG00000207401	0.218	1.658	1.03E-01	0.089	0.756	4.52E-01	1.38E-01	5.96E-01
NA	hsa-miR-203a-3p	ENSG00000207403	0.218	1.658	1.03E-01	-0.099	-0.838	4.05E-01	9.03E-01	1.00E+00
NA	hsa-miR-203a-3p	ENSG00000207404	0.218	1.658	1.03E-01	-0.086	-0.731	4.67E-01	8.32E-01	1.00E+00
NA	hsa-miR-203a-3p	ENSG00000207407	0.218	1.658	1.03E-01	0.050	0.422	6.74E-01	2.31E-01	7.79E-01
NA	hsa-miR-203a-3p	ENSG00000207408	0.218	1.658	1.03E-01	-0.072	-0.604	5.48E-01	7.49E-01	1.00E+00
NA	hsa-miR-203a-3p	ENSG00000207410	0.218	1.658	1.03E-01	-0.059	-0.502	6.17E-01	6.84E-01	1.00E+00
NA	hsa-miR-203a-3p	ENSG00000207411	0.218	1.658	1.03E-01	-0.099	-0.838	4.05E-01	9.03E-01	1.00E+00
NA	hsa-miR-203a-3p	ENSG00000207416	0.218	1.658	1.03E-01	0.065	0.547	5.86E-01	1.92E-01	7.09E-01
NA	hsa-miR-203a-3p	ENSG00000207417	0.218	1.658	1.03E-01	-0.092	-0.780	4.38E-01	8.65E-01	1.00E+00
NA	hsa-miR-203a-3p	ENSG00000207419	0.218	1.658	1.03E-01	0.104	0.883	3.80E-01	1.12E-01	5.43E-01
NA	hsa-miR-203a-3p	ENSG00000207420	0.218	1.658	1.03E-01	0.078	0.662	5.10E-01	1.61E-01	6.46E-01
NA	hsa-miR-203a-3p	ENSG00000207425	0.218	1.658	1.03E-01	0.140	1.191	2.38E-01	6.43E-02	4.10E-01
NA	hsa-miR-203a-3p	ENSG00000207426	0.218	1.658	1.03E-01	-0.012	-0.102	9.19E-01	4.54E-01	1.00E+00
NA	hsa-miR-203a-3p	ENSG00000207430	0.218	1.658	1.03E-01	-0.129	-1.099	2.76E-01	9.21E-01	1.00E+00
NA	hsa-miR-203a-3p	ENSG00000207432	0.218	1.658	1.03E-01	-0.099	-0.838	4.05E-01	9.03E-01	1.00E+00
NA	hsa-miR-203a-3p	ENSG00000207438	0.218	1.658	1.03E-01	0.119	1.012	3.15E-01	8.93E-02	4.80E-01
NA	hsa-miR-203a-3p	ENSG00000207439	0.218	1.658	1.03E-01	-0.045	-0.382	7.04E-01	6.10E-01	1.00E+00
NA	hsa-miR-203a-3p	ENSG00000207450	0.218	1.658	1.03E-01	-0.034	-0.288	7.74E-01	5.55E-01	1.00E+00
NA	hsa-miR-203a-3p	ENSG00000207466	0.218	1.658	1.03E-01	-0.067	-0.570	5.71E-01	7.27E-01	1.00E+00
NA	hsa-miR-203a-3p	ENSG00000207467	0.218	1.658	1.03E-01	0.063	0.535	5.94E-01	1.96E-01	7.15E-01
NA	hsa-miR-203a-3p	ENSG00000207473	0.218	1.658	1.03E-01	0.171	1.466	1.47E-01	3.74E-02	3.01E-01
NA	hsa-miR-203a-3p	ENSG00000207481	0.218	1.658	1.03E-01	-0.099	-0.838	4.05E-01	9.03E-01	1.00E+00
NA	hsa-miR-203a-3p	ENSG00000207484	0.218	1.658	1.03E-01	0.129	1.100	2.75E-01	7.62E-02	4.40E-01
NA	hsa-miR-203a-3p	ENSG00000207488	0.218	1.658	1.03E-01	0.075	0.633	5.29E-01	1.69E-01	6.62E-01
NA	hsa-miR-203a-3p	ENSG00000207494	0.218	1.658	1.03E-01	-0.004	-0.035	9.72E-01	4.20E-01	1.00E+00
NA	hsa-miR-203a-3p	ENSG00000207497	0.218	1.658	1.03E-01	0.242	2.104	3.90E-02	9.09E-03	1.40E-01
NA	hsa-miR-203a-3p	ENSG00000207499	0.218	1.658	1.03E-01	0.016	0.134	8.94E-01	3.42E-01	9.28E-01
NA	hsa-miR-203a-3p	ENSG00000207502	0.218	1.658	1.03E-01	-0.099	-0.838	4.05E-01	9.03E-01	1.00E+00
NA	hsa-miR-203a-3p	ENSG00000207503	0.218	1.658	1.03E-01	-0.045	-0.382	7.04E-01	6.10E-01	1.00E+00
NA	hsa-miR-203a-3p	ENSG00000207512	0.218	1.658	1.03E-01	0.051	0.434	6.66E-01	2.27E-01	7.72E-01
NA	hsa-miR-203a-3p	ENSG00000207516	0.218	1.658	1.03E-01	-0.055	-0.462	6.45E-01	6.59E-01	1.00E+00
NA	hsa-miR-203a-3p	ENSG00000207525	0.218	1.658	1.03E-01	-0.051	-0.428	6.70E-01	6.38E-01	1.00E+00
NA	hsa-miR-203a-3p	ENSG00000207643	0.218	1.658	1.03E-01	0.166	1.415	1.62E-01	4.15E-02	3.20E-01
NA	hsa-miR-203a-3p	ENSG00000207832	0.218	1.658	1.03E-01	-0.100	-0.849	3.99E-01	9.11E-01	1.00E+00
NA	hsa-miR-203a-3p	ENSG00000207895	0.218	1.658	1.03E-01	-0.240	-2.082	4.09E-02	3.58E-01	9.49E-01
NA	hsa-miR-203a-3p	ENSG00000208308	0.218	1.658	1.03E-01	0.053	0.447	6.56E-01	2.23E-01	7.65E-01
NA	hsa-miR-203a-3p	ENSG00000211482	0.218	1.658	1.03E-01	-0.062	-0.523	6.03E-01	6.97E-01	1.00E+00
NA	hsa-miR-203a-3p	ENSG00000211483	0.218	1.658	1.03E-01	-0.028	-0.233	8.16E-01	5.24E-01	1.00E+00
NA	hsa-miR-203a-3p	ENSG00000211495	0.218	1.658	1.03E-01	-0.131	-1.110	2.71E-01	9.13E-01	1.00E+00
NA	hsa-miR-203a-3p	ENSG00000211498	0.218	1.658	1.03E-01	0.323	2.875	5.33E-03	1.24E-03	3.74E-02
NA	hsa-miR-203a-3p	ENSG00000211508	0.218	1.658	1.03E-01	0.059	0.496	6.21E-01	2.08E-01	7.38E-01
NA	hsa-miR-203a-3p	ENSG00000211518	0.218	1.658	1.03E-01	-0.099	-0.838	4.05E-01	9.03E-01	1.00E+00
NA	hsa-miR-203a-3p	ENSG00000211528	0.218	1.658	1.03E-01	-0.099	-0.838	4.05E-01	9.03E-01	1.00E+00
NA	hsa-miR-203a-3p	ENSG00000211534	0.218	1.658	1.03E-01	-0.066	-0.557	5.79E-01	7.18E-01	1.00E+00
NA	hsa-miR-203a-3p	ENSG00000211544	0.218	1.658	1.03E-01	0.144	1.223	2.25E-01	6.05E-02	3.97E-01
NA	hsa-miR-203a-3p	ENSG00000211553	0.218	1.658	1.03E-01	0.002	0.015	9.88E-01	3.96E-01	9.93E-01
NA	hsa-miR-203a-3p	ENSG00000211554	0.218	1.658	1.03E-01	-0.099	-0.838	4.05E-01	9.03E-01	1.00E+00
NA	hsa-miR-203a-3p	ENSG00000211556	0.218	1.658	1.03E-01	-0.099	-0.838	4.05E-01	9.03E-01	1.00E+00
NA	hsa-miR-203a-3p	ENSG00000211562	0.218	1.658	1.03E-01	0.244	2.117	3.77E-02	8.79E-03	1.37E-01
NA	hsa-miR-203a-3p	ENSG00000211571	0.218	1.658	1.03E-01	-0.008	-0.071	9.44E-01	4.38E-01	1.00E+00
NA	hsa-miR-203a-3p	ENSG00000211588	0.218	1.658	1.03E-01	-0.099	-0.838	4.05E-01	9.03E-01	1.00E+00
NA	hsa-miR-203a-3p	ENSG00000211683	0.218	1.658	1.03E-01	-0.158	-1.345	1.83E-01	7.59E-01	1.00E+00
NA	hsa-miR-203a-3p	ENSG00000211983	0.218	1.658	1.03E-01	-0.148	-1.261	2.11E-01	8.13E-01	1.00E+00
NA	hsa-miR-203a-3p	ENSG00000211984	0.218	1.658	1.03E-01	-0.165	-1.411	1.63E-01	7.17E-01	1.00E+00
NA	hsa-miR-203a-3p	ENSG00000211987	0.218	1.658	1.03E-01	-0.099	-0.838	4.05E-01	9.03E-01	1.00E+00
NA	hsa-miR-203a-3p	ENSG00000211990	0.218	1.658	1.03E-01	-0.035	-0.296	7.68E-01	5.60E-01	1.00E+00
NA	hsa-miR-203a-3p	ENSG00000211995	0.218	1.658	1.03E-01	-0.093	-0.783	4.36E-01	8.67E-01	1.00E+00
NA	hsa-miR-203a-3p	ENSG00000211996	0.218	1.658	1.03E-01	-0.153	-1.301	1.98E-01	7.87E-01	1.00E+00
NA	hsa-miR-203a-3p	ENSG00000212001	0.218	1.658	1.03E-01	-0.099	-0.838	4.05E-01	9.03E-01	1.00E+00
NA	hsa-miR-203a-3p	ENSG00000212022	0.218	1.658	1.03E-01	-0.058	-0.488	6.27E-01	6.75E-01	1.00E+00
NA	hsa-miR-203a-3p	ENSG00000212025	0.218	1.658	1.03E-01	-0.099	-0.838	4.05E-01	9.03E-01	1.00E+00
NA	hsa-miR-203a-3p	ENSG00000212030	0.218	1.658	1.03E-01	0.050	0.425	6.72E-01	2.30E-01	7.77E-01
NA	hsa-miR-203a-3p	ENSG00000212031	0.218	1.658	1.03E-01	-0.099	-0.838	4.05E-01	9.03E-01	1.00E+00
NA	hsa-miR-203a-3p	ENSG00000212032	0.218	1.658	1.03E-01	-0.054	-0.456	6.50E-01	6.55E-01	1.00E+00
NA	hsa-miR-203a-3p	ENSG00000212034	0.218	1.658	1.03E-01	-0.095	-0.807	4.22E-01	8.83E-01	1.00E+00
NA	hsa-miR-203a-3p	ENSG00000212036	0.218	1.658	1.03E-01	-0.099	-0.838	4.05E-01	9.03E-01	1.00E+00
NA	hsa-miR-203a-3p	ENSG00000212037	0.218	1.658	1.03E-01	-0.066	-0.557	5.79E-01	7.18E-01	1.00E+00
NA	hsa-miR-203a-3p	ENSG00000212039	0.218	1.658	1.03E-01	-0.099	-0.838	4.05E-01	9.03E-01	1.00E+00
NA	hsa-miR-203a-3p	ENSG00000212044	0.218	1.658	1.03E-01	0.032	0.268	7.89E-01	2.87E-01	8.59E-01
NA	hsa-miR-203a-3p	ENSG00000212045	0.218	1.658	1.03E-01	-0.099	-0.838	4.05E-01	9.03E-01	1.00E+00
NA	hsa-miR-203a-3p	ENSG00000212049	0.218	1.658	1.03E-01	-0.066	-0.555	5.81E-01	7.17E-01	1.00E+00
NA	hsa-miR-203a-3p	ENSG00000212054	0.218	1.658	1.03E-01	0.026	0.221	8.26E-01	3.05E-01	8.80E-01
NA	hsa-miR-203a-3p	ENSG00000212055	0.218	1.658	1.03E-01	-0.099	-0.838	4.05E-01	9.03E-01	1.00E+00
NA	hsa-miR-203a-3p	ENSG00000212057	0.218	1.658	1.03E-01	-0.090	-0.761	4.49E-01	8.52E-01	1.00E+00
NA	hsa-miR-203a-3p	ENSG00000212061	0.218	1.658	1.03E-01	0.048	0.406	6.86E-01	2.37E-01	7.88E-01
NA	hsa-miR-203a-3p	ENSG00000212063	0.218	1.658	1.03E-01	-0.035	-0.295	7.69E-01	5.59E-01	1.00E+00
NA	hsa-miR-203a-3p	ENSG00000212065	0.218	1.658	1.03E-01	-0.099	-0.838	4.05E-01	9.03E-01	1.00E+00
NA	hsa-miR-203a-3p	ENSG00000212067	0.218	1.658	1.03E-01	-0.095	-0.801	4.26E-01	8.79E-01	1.00E+00
NA	hsa-miR-203a-3p	ENSG00000212070	0.218	1.658	1.03E-01	-0.066	-0.554	5.81E-01	7.17E-01	1.00E+00
NA	hsa-miR-203a-3p	ENSG00000212071	0.218	1.658	1.03E-01	-0.099	-0.838	4.05E-01	9.03E-01	1.00E+00
NA	hsa-miR-203a-3p	ENSG00000212072	0.218	1.658	1.03E-01	-0.025	-0.212	8.33E-01	5.13E-01	1.00E+00
NA	hsa-miR-203a-3p	ENSG00000212073	0.218	1.658	1.03E-01	-0.031	-0.259	7.96E-01	5.39E-01	1.00E+00
NA	hsa-miR-203a-3p	ENSG00000212082	0.218	1.658	1.03E-01	-0.099	-0.838	4.05E-01	9.03E-01	1.00E+00
NA	hsa-miR-203a-3p	ENSG00000212084	0.218	1.658	1.03E-01	-0.161	-1.376	1.73E-01	7.39E-01	1.00E+00
NA	hsa-miR-203a-3p	ENSG00000212085	0.218	1.658	1.03E-01	-0.066	-0.554	5.81E-01	7.17E-01	1.00E+00
NA	hsa-miR-203a-3p	ENSG00000212086	0.218	1.658	1.03E-01	-0.099	-0.838	4.05E-01	9.03E-01	1.00E+00
NA	hsa-miR-203a-3p	ENSG00000212089	0.218	1.658	1.03E-01	-0.075	-0.634	5.28E-01	7.68E-01	1.00E+00
NA	hsa-miR-203a-3p	ENSG00000212093	0.218	1.658	1.03E-01	0.140	1.195	2.36E-01	6.38E-02	4.09E-01
[truncated: 784,131 more rows]
